# Supplementary material for: ﻿Phylogenetic diversity of Colletotrichum species (Sordariomycetes, Glomerellales, Glomerellaceae) associated with plant diseases in Thailand
Source: MycoKeys. 2025 Jul 3;119:137–95. doi: 10.3897/mycokeys.119.152323 (PMC12246801; doi:10.3897/mycokeys.119.152323)
Supplement: XML Treatment for Colletotrichum schimae [file mycokeys.119.152323-treatment1.xml]

<!DOCTYPE tp:taxon-treatment
  PUBLIC "-//TaxonX//DTD Taxonomic Treatment Publishing DTD v0 20100105//EN" "tax-treatment-NSO.dtd">
<tp:taxon-treatment xmlns:tp="http://www.plazi.org/taxpub"><tp:treatment-meta><kwd-group><label>Taxon classification</label><kwd>
                  <named-content content-type="kingdom">Fungi</named-content>
                </kwd><kwd>
                  <named-content content-type="order">Glomerellales</named-content>
                </kwd><kwd>
                  <named-content content-type="family">Glomerellaceae</named-content>
                </kwd></kwd-group><mixed-citation publication-type="journal"><person-group><name><surname>Gomdola</surname><given-names>Deecksha</given-names></name><name><surname>Jeewon</surname><given-names>Rajesh</given-names></name><name><surname>McKenzie</surname><given-names>Eric H.C.</given-names></name><name><surname>Jayawardena</surname><given-names>Ruvishika S.</given-names></name><name><surname>Al-Otibi</surname><given-names>Fatimah</given-names></name><name><surname>Tang</surname><given-names>Xia</given-names></name><name><surname>Wang</surname><given-names>Yong</given-names></name><name><surname>Hyde</surname><given-names>Kevin D.</given-names></name><name><surname>Fu</surname><given-names>Li</given-names></name></person-group><article-title>﻿Phylogenetic diversity of <italic><tp:taxon-name><tp:taxon-name-part taxon-name-part-type="genus" reg="Colletotrichum">Colletotrichum</tp:taxon-name-part></tp:taxon-name></italic> species (<tp:taxon-name><tp:taxon-name-part taxon-name-part-type="class">Sordariomycetes</tp:taxon-name-part></tp:taxon-name>, <tp:taxon-name><tp:taxon-name-part taxon-name-part-type="order">Glomerellales</tp:taxon-name-part></tp:taxon-name>, <tp:taxon-name><tp:taxon-name-part taxon-name-part-type="family">Glomerellaceae</tp:taxon-name-part></tp:taxon-name>) associated with plant diseases in Thailand</article-title><source>MycoKeys</source><day>03</day><month>07</month><year>2025</year><volume>119</volume><fpage>137</fpage><lpage>195</lpage><pub-id pub-id-type="doi">10.3897/mycokeys.119.152323</pub-id></mixed-citation></tp:treatment-meta><tp:nomenclature><label>﻿</label><tp:taxon-name>
                <object-id xmlns:xlink="http://www.w3.org/1999/xlink" content-type="arpha" xlink:type="simple">6D5C937C-345A-5A7B-9CBA-B4C87DB7B043</object-id>
                <tp:taxon-name-part taxon-name-part-type="genus" reg="Colletotrichum">Colletotrichum</tp:taxon-name-part>
                <tp:taxon-name-part taxon-name-part-type="species" reg="schimae">schimae</tp:taxon-name-part>
                <object-id xmlns:xlink="http://www.w3.org/1999/xlink" xlink:type="simple">Index Fungorum: IF841391</object-id>
                <object-id xmlns:xlink="http://www.w3.org/1999/xlink" xlink:type="simple">Facesoffungi Number: FoF17279</object-id>
              </tp:taxon-name><tp:taxon-authority>F. Liu, W.P. Wu &amp; L. Cai, in Liu et al. Stud. Mycol. 101:38 (2022)</tp:taxon-authority><xref ref-type="fig" rid="F4">Figs 4</xref><xref ref-type="fig" rid="F5">, 5</xref></tp:nomenclature><tp:treatment-sec sec-type="description" id="SECID0EYNAG"><title>Description.</title><p>Associated with leaf spots of <italic><tp:taxon-name><tp:taxon-name-part taxon-name-part-type="genus" reg="Jasminum">Jasminum</tp:taxon-name-part></tp:taxon-name></italic> sp. <bold><italic>Leaf spots</italic></bold> circular, pale brown to brown. Sexual morph: Not observed. Asexual morph on <abbrev xmlns:xlink="http://www.w3.org/1999/xlink" xlink:title="potato dextrose agar" id="ABBRID0EIOAG" xlink:type="simple">PDA</abbrev>: <bold><italic>Conidiomata</italic></bold> 200–1000 µm diam. (x̄ = 400 µm, n = 10), semi-immersed, scattered or segregated, globose to subglobose, dark brown to black, exuding glistening yellowish to orange conidial mass. <bold><italic>Setae</italic></bold> not observed. <bold><italic>Conidiophores</italic></bold> formed directly from mycelium, hyaline, sometimes septate. <bold><italic>Conidiogenous cells</italic></bold> 16–45 × 2–4.5 µm (x̄ = 32 × 3.5 µm, n = 10), formed terminally or laterally on hyphae, hyaline, cylindrical, solitary or branched, straight or flexuous, tapering towards the apex. <bold><italic>Conidia</italic></bold> 9–15 × 2.5–4 µm (x̄ = 11.5 × 3.5 µm, n = 30; L/W ratio = 3.3), hyaline, cylindrical to fusiform, smooth-walled, guttulate, aseptate, mostly with acute ends. <bold><italic>Appressoria</italic></bold> not observed.</p></tp:treatment-sec><tp:treatment-sec sec-type="description" id="SECID0E5OAG"><title>Culture characteristics.</title><p>Colonies on <abbrev xmlns:xlink="http://www.w3.org/1999/xlink" xlink:title="potato dextrose agar" id="ABBRID0EEPAG" xlink:type="simple">PDA</abbrev> reaching approximately 40 mm diam. after 7 d of incubation at 25 °C; mycelium initially white, becoming yellowish to olivaceous brown with age; elevation flat, with an entire margin.</p></tp:treatment-sec><tp:treatment-sec sec-type="material" id="SECID0EIPAG"><title>Specimens examined.</title><p>Thailand • Chiang Mai Province, Doi Inthanon National Park, Kew Mae Pan nature trail, associated with leaf spots of <italic><tp:taxon-name><tp:taxon-name-part taxon-name-part-type="genus" reg="Jasminum">Jasminum</tp:taxon-name-part></tp:taxon-name></italic> sp. (<tp:taxon-name><tp:taxon-name-part taxon-name-part-type="family">Oleaceae</tp:taxon-name-part></tp:taxon-name>), 20 Oct 2021, D. Gomdola DGJas1(L2)-A (<named-content xmlns:xlink="http://www.w3.org/1999/xlink" content-type="dwc:institutional_code" xlink:title="Mae Fah Luang University Herbarium" xlink:href="http://grbio.org/institution/mae-fah-laung-university-herbarium" xlink:type="simple">MFLU</named-content> 25-0001, BHH 50476), living culture <named-content xmlns:xlink="http://www.w3.org/1999/xlink" content-type="dwc:institutional_code" xlink:title="Mae Fah Luang University Culture Collection" xlink:href="http://grbio.org/institution/mae-fah-laung-university" xlink:type="simple">MFLUCC</named-content> 25-0002; DGJas1(L3)-B (<named-content xmlns:xlink="http://www.w3.org/1999/xlink" content-type="dwc:institutional_code" xlink:title="Mae Fah Luang University Herbarium" xlink:href="http://grbio.org/institution/mae-fah-laung-university-herbarium" xlink:type="simple">MFLU</named-content> 25-0002, BHH 50478), living culture <named-content xmlns:xlink="http://www.w3.org/1999/xlink" content-type="dwc:institutional_code" xlink:title="Mae Fah Luang University Culture Collection" xlink:href="http://grbio.org/institution/mae-fah-laung-university" xlink:type="simple">MFLUCC</named-content> 25-0003.</p><fig id="F5" position="float" orientation="portrait"><object-id xmlns:xlink="http://www.w3.org/1999/xlink" content-type="doi" xlink:type="simple">10.3897/mycokeys.119.152323.figure5</object-id><object-id xmlns:xlink="http://www.w3.org/1999/xlink" content-type="zenodo_dep_id" xlink:type="simple">15812285</object-id><object-id xmlns:xlink="http://www.w3.org/1999/xlink" content-type="arpha" xlink:type="simple">454D420D-E54E-5198-AC45-D995AC9FDEBD</object-id><label>Figure 5.</label><caption><p><italic><tp:taxon-name><tp:taxon-name-part taxon-name-part-type="genus" reg="Colletotrichum">Colletotrichum</tp:taxon-name-part><tp:taxon-name-part taxon-name-part-type="species" reg="schimae">schimae</tp:taxon-name-part></tp:taxon-name></italic>. <bold>a.</bold> Leaf spots (<italic><tp:taxon-name><tp:taxon-name-part taxon-name-part-type="genus" reg="Jasminum">Jasminum</tp:taxon-name-part></tp:taxon-name></italic> sp.); <bold>b.</bold> Top and reverse of colony on <abbrev xmlns:xlink="http://www.w3.org/1999/xlink" xlink:title="potato dextrose agar" id="ABBRID0EMRAG" xlink:type="simple">PDA</abbrev> after 7 d; <bold>c.</bold> Conidiogenesis and developing conidia; <bold>d–i.</bold> Conidia. Scale bars: 10 μm. The scale bar (<bold>i</bold>) applies to <bold>d–h</bold>.</p></caption><graphic xmlns:xlink="http://www.w3.org/1999/xlink" xlink:href="mycokeys-119-137-g005.jpg" position="float" orientation="portrait" xlink:type="simple" id="oo_1366884.jpg"><uri content-type="original_file" xlink:type="simple">https://binary.pensoft.net/fig/1366884</uri></graphic></fig></tp:treatment-sec><tp:treatment-sec sec-type="GenBank accession numbers" id="SECID0E4RAG"><title>GenBank accession numbers.</title><p><named-content xmlns:xlink="http://www.w3.org/1999/xlink" content-type="dwc:institutional_code" xlink:title="Mae Fah Luang University Culture Collection" xlink:href="http://grbio.org/institution/mae-fah-laung-university" xlink:type="simple">MFLUCC</named-content> 25-0002; ITS = <ext-link xmlns:xlink="http://www.w3.org/1999/xlink" ext-link-type="gen" xlink:href="PV263289" xlink:type="simple">PV263289</ext-link>; <italic>GAPDH</italic> = <ext-link xmlns:xlink="http://www.w3.org/1999/xlink" ext-link-type="gen" xlink:href="PV290895" xlink:type="simple">PV290895</ext-link>; <italic>CHS</italic>1 = <ext-link xmlns:xlink="http://www.w3.org/1999/xlink" ext-link-type="gen" xlink:href="PV274246" xlink:type="simple">PV274246</ext-link>; <italic>ACT</italic> = <ext-link xmlns:xlink="http://www.w3.org/1999/xlink" ext-link-type="gen" xlink:href="PV297872" xlink:type="simple">PV297872</ext-link>; and <italic>TUB</italic>2 = <ext-link xmlns:xlink="http://www.w3.org/1999/xlink" ext-link-type="gen" xlink:href="PV295615" xlink:type="simple">PV295615</ext-link>; <named-content xmlns:xlink="http://www.w3.org/1999/xlink" content-type="dwc:institutional_code" xlink:title="Mae Fah Luang University Culture Collection" xlink:href="http://grbio.org/institution/mae-fah-laung-university" xlink:type="simple">MFLUCC</named-content> 25-0003; ITS = <ext-link xmlns:xlink="http://www.w3.org/1999/xlink" ext-link-type="gen" xlink:href="PV263290" xlink:type="simple">PV263290</ext-link>; <italic>GAPDH</italic> = <ext-link xmlns:xlink="http://www.w3.org/1999/xlink" ext-link-type="gen" xlink:href="PV290896" xlink:type="simple">PV290896</ext-link>; <italic>CHS</italic>1 = <ext-link xmlns:xlink="http://www.w3.org/1999/xlink" ext-link-type="gen" xlink:href="PV274247" xlink:type="simple">PV274247</ext-link>; <italic>ACT</italic> = <ext-link xmlns:xlink="http://www.w3.org/1999/xlink" ext-link-type="gen" xlink:href="PV297873" xlink:type="simple">PV297873</ext-link>; and <italic>TUB</italic>2 = <ext-link xmlns:xlink="http://www.w3.org/1999/xlink" ext-link-type="gen" xlink:href="PV295616" xlink:type="simple">PV295616</ext-link>.</p></tp:treatment-sec><tp:treatment-sec sec-type="distribution" id="SECID0EBVAG"><title>Known hosts, distributions, and lifestyles.</title><p><bold><italic>Endophytic</italic></bold> on <italic><tp:taxon-name><tp:taxon-name-part taxon-name-part-type="genus" reg="Schima">Schima</tp:taxon-name-part></tp:taxon-name></italic> sp. in China (<xref ref-type="bibr" rid="B119">Liu et al. 2022</xref>).</p><p><bold><italic>Pathogenic</italic></bold> on leaves of <tp:taxon-name><tp:taxon-name-part taxon-name-part-type="genus" reg="Camellia">Camellia</tp:taxon-name-part><tp:taxon-name-part taxon-name-part-type="species" reg="sinensis">sinensis</tp:taxon-name-part><tp:taxon-name-part taxon-name-part-type="infraspecific-rank">var.</tp:taxon-name-part><tp:taxon-name-part taxon-name-part-type="variety" reg="assamica">assamica</tp:taxon-name-part></tp:taxon-name> and <italic><tp:taxon-name><tp:taxon-name-part taxon-name-part-type="genus" reg="Ilex">Ilex</tp:taxon-name-part><tp:taxon-name-part taxon-name-part-type="species" reg="chinensis">chinensis</tp:taxon-name-part></tp:taxon-name></italic> in China (<xref ref-type="bibr" rid="B170">Sui et al. 2024</xref>).</p><p>Associated with leaf spots of <italic><tp:taxon-name><tp:taxon-name-part taxon-name-part-type="genus" reg="Jasminum">Jasminum</tp:taxon-name-part></tp:taxon-name></italic> sp. in Thailand (this study).</p></tp:treatment-sec><tp:treatment-sec sec-type="notes" id="SECID0ERXAG"><title>Notes.</title><p>Our isolates (<named-content xmlns:xlink="http://www.w3.org/1999/xlink" content-type="dwc:institutional_code" xlink:title="Mae Fah Luang University Culture Collection" xlink:href="http://grbio.org/institution/mae-fah-laung-university" xlink:type="simple">MFLUCC</named-content> 25-0002 and <named-content xmlns:xlink="http://www.w3.org/1999/xlink" content-type="dwc:institutional_code" xlink:title="Mae Fah Luang University Culture Collection" xlink:href="http://grbio.org/institution/mae-fah-laung-university" xlink:type="simple">MFLUCC</named-content> 25-0003) grouped with <italic><tp:taxon-name><tp:taxon-name-part taxon-name-part-type="genus" reg="Colletotrichum">Colletotrichum</tp:taxon-name-part><tp:taxon-name-part taxon-name-part-type="species" reg="schimae">schimae</tp:taxon-name-part></tp:taxon-name></italic> (LC13880, LC13881, PC9, CNUCC 324C-1-5-2, and CNUCC 528-2-2) with 97% <abbrev xmlns:xlink="http://www.w3.org/1999/xlink" xlink:title="Maximum likelihood" id="ABBRID0EMYAG" xlink:type="simple">ML</abbrev> and 0.98 PP support (Fig. <xref ref-type="fig" rid="F4">4</xref>). In our phylogenetic analyses, <italic><tp:taxon-name><tp:taxon-name-part taxon-name-part-type="genus" reg="Colletotrichum">C.</tp:taxon-name-part><tp:taxon-name-part taxon-name-part-type="species" reg="schimae">schimae</tp:taxon-name-part></tp:taxon-name></italic> is positioned within the <italic><tp:taxon-name><tp:taxon-name-part taxon-name-part-type="genus" reg="Colletotrichum">C.</tp:taxon-name-part><tp:taxon-name-part taxon-name-part-type="species" reg="acutatum">acutatum</tp:taxon-name-part></tp:taxon-name></italic> species complex (Figs <xref ref-type="fig" rid="F1">1</xref>, <xref ref-type="fig" rid="F4">4</xref>), consistent with the findings of <xref ref-type="bibr" rid="B119">Liu et al. (2022)</xref> and <xref ref-type="bibr" rid="B170">Sui et al. (2024)</xref>. Nucleotide sequence comparisons between our two isolates and <italic><tp:taxon-name><tp:taxon-name-part taxon-name-part-type="genus" reg="Colletotrichum">C.</tp:taxon-name-part><tp:taxon-name-part taxon-name-part-type="species" reg="schimae">schimae</tp:taxon-name-part></tp:taxon-name></italic> (LC13880) showed no differences in ITS (494 base pairs, bp), <italic>GAPDH</italic> (215 bp), and <italic>TUB</italic>2 (490 bp) regions. However, a 0.8% sequence divergence (2/245 bp) was observed in the <italic>CHS</italic>1 gene between our isolates and the ex-type of <italic><tp:taxon-name><tp:taxon-name-part taxon-name-part-type="genus" reg="Colletotrichum">C.</tp:taxon-name-part><tp:taxon-name-part taxon-name-part-type="species" reg="schimae">schimae</tp:taxon-name-part></tp:taxon-name></italic> (LC13880). For <italic>ACT</italic>, no differences were found between <named-content xmlns:xlink="http://www.w3.org/1999/xlink" content-type="dwc:institutional_code" xlink:title="Mae Fah Luang University Culture Collection" xlink:href="http://grbio.org/institution/mae-fah-laung-university" xlink:type="simple">MFLUCC</named-content> 25-0002 and <italic><tp:taxon-name><tp:taxon-name-part taxon-name-part-type="genus" reg="Colletotrichum">C.</tp:taxon-name-part><tp:taxon-name-part taxon-name-part-type="species" reg="schimae">schimae</tp:taxon-name-part></tp:taxon-name></italic> (LC13880), but a 1.9% divergence (4/208 bp) was observed between <named-content xmlns:xlink="http://www.w3.org/1999/xlink" content-type="dwc:institutional_code" xlink:title="Mae Fah Luang University Culture Collection" xlink:href="http://grbio.org/institution/mae-fah-laung-university" xlink:type="simple">MFLUCC</named-content> 25-0003 and <italic><tp:taxon-name><tp:taxon-name-part taxon-name-part-type="genus" reg="Colletotrichum">C.</tp:taxon-name-part><tp:taxon-name-part taxon-name-part-type="species" reg="schimae">schimae</tp:taxon-name-part></tp:taxon-name></italic> (LC13880).</p><p><named-content xmlns:xlink="http://www.w3.org/1999/xlink" content-type="dwc:institutional_code" xlink:title="Mae Fah Luang University Culture Collection" xlink:href="http://grbio.org/institution/mae-fah-laung-university" xlink:type="simple">MFLUCC</named-content> 25-0002 and <named-content xmlns:xlink="http://www.w3.org/1999/xlink" content-type="dwc:institutional_code" xlink:title="Mae Fah Luang University Culture Collection" xlink:href="http://grbio.org/institution/mae-fah-laung-university" xlink:type="simple">MFLUCC</named-content> 25-0003 morphologically resemble the ex-type of <italic><tp:taxon-name><tp:taxon-name-part taxon-name-part-type="genus" reg="Colletotrichum">C.</tp:taxon-name-part><tp:taxon-name-part taxon-name-part-type="species" reg="schimae">schimae</tp:taxon-name-part></tp:taxon-name></italic> (LC13880) with hyaline, cylindrical conidiogenous cells and hyaline, smooth-walled, guttulate, and cylindrical to fusoid conidia with acute ends (<xref ref-type="bibr" rid="B119">Liu et al. 2022</xref>). Additionally, the conidial length-to-width ratio (L/W) of our isolates is similar to that of <italic><tp:taxon-name><tp:taxon-name-part taxon-name-part-type="genus" reg="Colletotrichum">C.</tp:taxon-name-part><tp:taxon-name-part taxon-name-part-type="species" reg="schimae">schimae</tp:taxon-name-part></tp:taxon-name></italic> (LC13880) (L/W ratio = 3.3 vs. 3.3).</p><p>Based on phylogenetic and morphological species concepts, we identify our isolates as <italic><tp:taxon-name><tp:taxon-name-part taxon-name-part-type="genus" reg="Colletotrichum">Colletotrichum</tp:taxon-name-part><tp:taxon-name-part taxon-name-part-type="species" reg="schimae">schimae</tp:taxon-name-part></tp:taxon-name></italic>. This study represents the first report of <italic><tp:taxon-name><tp:taxon-name-part taxon-name-part-type="genus" reg="Colletotrichum">C.</tp:taxon-name-part><tp:taxon-name-part taxon-name-part-type="species" reg="schimae">schimae</tp:taxon-name-part></tp:taxon-name></italic> associated with leaf spots on <italic><tp:taxon-name><tp:taxon-name-part taxon-name-part-type="genus" reg="Jasminum">Jasminum</tp:taxon-name-part></tp:taxon-name></italic> sp. and establishes a new geographical record in Thailand.</p></tp:treatment-sec><tp:treatment-sec><!--Section generated to contain objects referenced in tp:taxon-treatment.--><fig id="F4" position="float" orientation="portrait"><object-id xmlns:xlink="http://www.w3.org/1999/xlink" content-type="doi" xlink:type="simple">10.3897/mycokeys.119.152323.figure4</object-id><object-id xmlns:xlink="http://www.w3.org/1999/xlink" content-type="zenodo_dep_id" xlink:type="simple">15812283</object-id><object-id xmlns:xlink="http://www.w3.org/1999/xlink" content-type="arpha" xlink:type="simple">8371C470-AA2D-5ECF-AE8B-279F4A685F01</object-id><label>Figure 4.</label><caption><p>Maximum likelihood analysis (IQ-tree) based on a combined dataset of ITS, <italic>GAPDH</italic>, <italic>CHS</italic>1, <italic>ACT</italic>, <italic>TUB</italic>2, <italic>H</italic>3, and <italic>CAM</italic> sequences from dataset 4, which includes all species in the <italic><tp:taxon-name><tp:taxon-name-part taxon-name-part-type="genus" reg="Colletotrichum">Colletotrichum</tp:taxon-name-part><tp:taxon-name-part taxon-name-part-type="species" reg="acutatum">acutatum</tp:taxon-name-part></tp:taxon-name></italic> species complex. Bootstrap support values (<abbrev xmlns:xlink="http://www.w3.org/1999/xlink" xlink:title="Maximum likelihood" id="ABBRID0EYJAG" xlink:type="simple">ML</abbrev> ≥ 80%) and Bayesian posterior probabilities (PP ≥ 0.95) are given above the branches or near the nodes as <abbrev xmlns:xlink="http://www.w3.org/1999/xlink" xlink:title="Maximum likelihood" id="ABBRID0E3JAG" xlink:type="simple">ML</abbrev>/PP. Hyphens (--) indicate bootstrap support values below 80% for <abbrev xmlns:xlink="http://www.w3.org/1999/xlink" xlink:title="Maximum likelihood" id="ABBRID0EAKAG" xlink:type="simple">ML</abbrev> and posterior probabilities below 0.95. The tree is rooted with <italic><tp:taxon-name><tp:taxon-name-part taxon-name-part-type="genus" reg="Colletotrichum">C.</tp:taxon-name-part><tp:taxon-name-part taxon-name-part-type="species" reg="dematium">dematium</tp:taxon-name-part></tp:taxon-name></italic> (CBS 125.25) and <italic><tp:taxon-name><tp:taxon-name-part taxon-name-part-type="genus" reg="Colletotrichum">C.</tp:taxon-name-part><tp:taxon-name-part taxon-name-part-type="species" reg="parthenocissicola">parthenocissicola</tp:taxon-name-part></tp:taxon-name></italic> (<named-content xmlns:xlink="http://www.w3.org/1999/xlink" content-type="dwc:institutional_code" xlink:title="Mae Fah Luang University Culture Collection" xlink:href="http://grbio.org/institution/mae-fah-laung-university" xlink:type="simple">MFLUCC</named-content> 17-1098), belonging to the <italic><tp:taxon-name><tp:taxon-name-part taxon-name-part-type="genus" reg="Colletotrichum">C.</tp:taxon-name-part><tp:taxon-name-part taxon-name-part-type="species" reg="dematium">dematium</tp:taxon-name-part></tp:taxon-name></italic> species complex. Type, ex-type, and reference species are denoted with <sup>T</sup>. Our isolates are in bold red font. Different color blocks represent distinct species complexes.</p></caption><graphic xmlns:xlink="http://www.w3.org/1999/xlink" xlink:href="mycokeys-119-137-g004.jpg" position="float" orientation="portrait" xlink:type="simple" id="oo_1366883.jpg"><uri content-type="original_file" xlink:type="simple">https://binary.pensoft.net/fig/1366883</uri></graphic></fig><fig id="F1" position="float" orientation="portrait"><object-id xmlns:xlink="http://www.w3.org/1999/xlink" content-type="doi" xlink:type="simple">10.3897/mycokeys.119.152323.figure1</object-id><object-id xmlns:xlink="http://www.w3.org/1999/xlink" content-type="zenodo_dep_id" xlink:type="simple">15812271</object-id><object-id xmlns:xlink="http://www.w3.org/1999/xlink" content-type="arpha" xlink:type="simple">B419C80C-B583-5077-B4AD-BE104B5D1512</object-id><label>Figure 1.</label><caption><p>Maximum likelihood analysis (IQ-tree) based on a combined dataset of ITS, <italic>GAPDH</italic>, <italic>CHS</italic>1, <italic>ACT</italic>, <italic>TUB</italic>2, <italic>H</italic>3, and <italic>CAM</italic> sequences from dataset 1, which includes all <italic><tp:taxon-name><tp:taxon-name-part taxon-name-part-type="genus" reg="Colletotrichum">Colletotrichum</tp:taxon-name-part></tp:taxon-name></italic> species. Bootstrap support values (<abbrev xmlns:xlink="http://www.w3.org/1999/xlink" xlink:title="Maximum likelihood" id="ABBRID0E6AAG" xlink:type="simple">ML</abbrev> ≥ 80%) and Bayesian posterior probabilities (PP ≥ 0.95) are given above the branches or near the nodes as <abbrev xmlns:xlink="http://www.w3.org/1999/xlink" xlink:title="Maximum likelihood" id="ABBRID0EDBAG" xlink:type="simple">ML</abbrev>/PP. Hyphens (--) indicate bootstrap support values below 80% for <abbrev xmlns:xlink="http://www.w3.org/1999/xlink" xlink:title="Maximum likelihood" id="ABBRID0EHBAG" xlink:type="simple">ML</abbrev> and posterior probabilities below 0.95. The tree is rooted with <italic><tp:taxon-name><tp:taxon-name-part taxon-name-part-type="genus" reg="Monilochaetes">Monilochaetes</tp:taxon-name-part><tp:taxon-name-part taxon-name-part-type="species" reg="infuscans">infuscans</tp:taxon-name-part></tp:taxon-name></italic> (CBS 869.96) and <italic><tp:taxon-name><tp:taxon-name-part taxon-name-part-type="genus" reg="Monilochaetes">M.</tp:taxon-name-part><tp:taxon-name-part taxon-name-part-type="species" reg="melastomae">melastomae</tp:taxon-name-part></tp:taxon-name></italic> (CBS145059). Type, ex-type, and reference species are denoted with <sup>T</sup>. Our isolates are in bold red font, while our new species are in bold blue font. Different color blocks represent distinct species complexes, with a single color used to denote singleton species.</p></caption><graphic xmlns:xlink="http://www.w3.org/1999/xlink" xlink:href="mycokeys-119-137-g001.jpg" position="float" orientation="portrait" xlink:type="simple" id="oo_1366880.jpg"><uri content-type="original_file" xlink:type="simple">https://binary.pensoft.net/fig/1366880</uri></graphic></fig></tp:treatment-sec><ref-list><ref id="B119"><mixed-citation xmlns:xlink="http://www.w3.org/1999/xlink" xlink:type="simple"><person-group><name name-style="western"><surname>Liu</surname><given-names>F</given-names></name><name name-style="western"><surname>Ma</surname><given-names>ZY</given-names></name><name name-style="western"><surname>Hou</surname><given-names>LW</given-names></name><name name-style="western"><surname>Diao</surname><given-names>YZ</given-names></name><name name-style="western"><surname>Wu</surname><given-names>WP</given-names></name><name name-style="western"><surname>Damm</surname><given-names>U</given-names></name><name name-style="western"><surname>Song</surname><given-names>S</given-names></name><name name-style="western"><surname>Cai</surname><given-names>L</given-names></name></person-group> (<year>2022</year>) <article-title>Updating species diversity of <italic><tp:taxon-name><tp:taxon-name-part taxon-name-part-type="genus">Colletotrichum</tp:taxon-name-part></tp:taxon-name></italic>, with a phylogenomics overview.</article-title><source>Studies in Mycology</source><volume>101</volume>: <fpage>1</fpage>–<lpage>56</lpage>. <ext-link xlink:href="10.3114/sim.2022.101.01" ext-link-type="doi" xlink:type="simple">https://doi.org/10.3114/sim.2022.101.01</ext-link></mixed-citation></ref><ref id="B170"><mixed-citation xmlns:xlink="http://www.w3.org/1999/xlink" xlink:type="simple"><person-group><name name-style="western"><surname>Sui</surname><given-names>XN</given-names></name><name name-style="western"><surname>Guo</surname><given-names>MJ</given-names></name><name name-style="western"><surname>Wang</surname><given-names>QT</given-names></name><name name-style="western"><surname>Wang</surname><given-names>HQ</given-names></name><name name-style="western"><surname>Zhou</surname><given-names>H</given-names></name><name name-style="western"><surname>Huang</surname><given-names>XB</given-names></name><name name-style="western"><surname>Yu</surname><given-names>ZF</given-names></name><name name-style="western"><surname>Hou</surname><given-names>CL</given-names></name></person-group> (<year>2024</year>) <article-title>Taxonomy and phylogeny of <italic><tp:taxon-name><tp:taxon-name-part taxon-name-part-type="genus">Colletotrichum</tp:taxon-name-part></tp:taxon-name></italic> on important forest plants in China.</article-title><source>Mycosphere</source><volume>15</volume>: <fpage>4569</fpage>–<lpage>4743</lpage>. <ext-link xlink:href="10.5943/mycosphere/15/1/19" ext-link-type="doi" xlink:type="simple">https://doi.org/10.5943/mycosphere/15/1/19</ext-link></mixed-citation></ref></ref-list></tp:taxon-treatment>
