# Supplementary material for: ﻿Phylogenetic diversity of Colletotrichum species (Sordariomycetes, Glomerellales, Glomerellaceae) associated with plant diseases in Thailand
Source: MycoKeys. 2025 Jul 3;119:137–95. doi: 10.3897/mycokeys.119.152323 (PMC12246801; doi:10.3897/mycokeys.119.152323)
Supplement: XML Treatment for Colletotrichum castaneae [file mycokeys.119.152323-treatment2.xml]

<!DOCTYPE tp:taxon-treatment
  PUBLIC "-//TaxonX//DTD Taxonomic Treatment Publishing DTD v0 20100105//EN" "tax-treatment-NSO.dtd">
<tp:taxon-treatment xmlns:tp="http://www.plazi.org/taxpub"><tp:treatment-meta><kwd-group><label>Taxon classification</label><kwd>
                  <named-content content-type="kingdom">Fungi</named-content>
                </kwd><kwd>
                  <named-content content-type="order">Glomerellales</named-content>
                </kwd><kwd>
                  <named-content content-type="family">Glomerellaceae</named-content>
                </kwd></kwd-group><mixed-citation publication-type="journal"><person-group><name><surname>Gomdola</surname><given-names>Deecksha</given-names></name><name><surname>Jeewon</surname><given-names>Rajesh</given-names></name><name><surname>McKenzie</surname><given-names>Eric H.C.</given-names></name><name><surname>Jayawardena</surname><given-names>Ruvishika S.</given-names></name><name><surname>Al-Otibi</surname><given-names>Fatimah</given-names></name><name><surname>Tang</surname><given-names>Xia</given-names></name><name><surname>Wang</surname><given-names>Yong</given-names></name><name><surname>Hyde</surname><given-names>Kevin D.</given-names></name><name><surname>Fu</surname><given-names>Li</given-names></name></person-group><article-title>﻿Phylogenetic diversity of <italic><tp:taxon-name><tp:taxon-name-part taxon-name-part-type="genus" reg="Colletotrichum">Colletotrichum</tp:taxon-name-part></tp:taxon-name></italic> species (<tp:taxon-name><tp:taxon-name-part taxon-name-part-type="class">Sordariomycetes</tp:taxon-name-part></tp:taxon-name>, <tp:taxon-name><tp:taxon-name-part taxon-name-part-type="order">Glomerellales</tp:taxon-name-part></tp:taxon-name>, <tp:taxon-name><tp:taxon-name-part taxon-name-part-type="family">Glomerellaceae</tp:taxon-name-part></tp:taxon-name>) associated with plant diseases in Thailand</article-title><source>MycoKeys</source><day>03</day><month>07</month><year>2025</year><volume>119</volume><fpage>137</fpage><lpage>195</lpage><pub-id pub-id-type="doi">10.3897/mycokeys.119.152323</pub-id></mixed-citation></tp:treatment-meta><tp:nomenclature><label>﻿</label><tp:taxon-name>
                <object-id xmlns:xlink="http://www.w3.org/1999/xlink" content-type="arpha" xlink:type="simple">7C62D879-C8CF-52A9-80D3-234D95894913</object-id>
                <tp:taxon-name-part taxon-name-part-type="genus" reg="Colletotrichum">Colletotrichum</tp:taxon-name-part>
                <tp:taxon-name-part taxon-name-part-type="species" reg="castaneae">castaneae</tp:taxon-name-part>
                <object-id xmlns:xlink="http://www.w3.org/1999/xlink" xlink:type="simple">Index Fungorum: IF559998</object-id>
                <object-id xmlns:xlink="http://www.w3.org/1999/xlink" xlink:type="simple">Facesoffungi Number: FoF05681</object-id>
              </tp:taxon-name><tp:taxon-authority>Y.Q. Yang, Q. Zhang, K.D. Hyde &amp; Yong Wang bis, in Zhang et al., Mycosphere 14(2):24 (2023)</tp:taxon-authority><xref ref-type="fig" rid="F2">Figs 2</xref><xref ref-type="fig" rid="F6">, 6</xref></tp:nomenclature><tp:treatment-sec sec-type="description" id="SECID0EJABG"><title>Description.</title><p>Associated with leaf spots of <italic><tp:taxon-name><tp:taxon-name-part taxon-name-part-type="genus" reg="Jasminum">Jasminum</tp:taxon-name-part><tp:taxon-name-part taxon-name-part-type="species" reg="grandiflorum">grandiflorum</tp:taxon-name-part></tp:taxon-name></italic>. <bold><italic>Leaf spots</italic></bold> irregular, pale brown to brown. Sexual morph: Not observed. Asexual morph on <abbrev xmlns:xlink="http://www.w3.org/1999/xlink" xlink:title="potato dextrose agar" id="ABBRID0E4ABG" xlink:type="simple">PDA</abbrev>: <bold><italic>Conidiomata</italic></bold> 150–500 µm diam. (x̄ = 250 µm, n = 5), semi-immersed, scattered or segregated, globose to subglobose, dark brown to black, exuding glistening yellowish to orange conidial mass. <bold><italic>Setae</italic></bold> not observed. <bold><italic>Conidiophores</italic></bold> hyaline. <bold><italic>Conidiogenous cells</italic></bold> 6.5–28 × 2–5 µm (x̄ = 18.6 × 3.1 µm, n = 10), hyaline, cylindrical to ampulliform, solitary or branched, straight or flexuous, tapering towards the apex. <bold><italic>Conidia</italic></bold> 13.5–19.5 × 4–6 µm (x̄ = 16.1 × 5 µm, n = 30; L/W ratio = 3.2), hyaline, cylindrical, straight, smooth-walled, guttulate, aseptate, mostly with rounded ends. <bold><italic>Appressoria</italic></bold> not observed.</p></tp:treatment-sec><tp:treatment-sec sec-type="description" id="SECID0ETBBG"><title>Culture characteristics.</title><p>Colonies on <abbrev xmlns:xlink="http://www.w3.org/1999/xlink" xlink:title="potato dextrose agar" id="ABBRID0EZBBG" xlink:type="simple">PDA</abbrev> reaching approximately 65 mm diam. after 7 d of incubation at 25 °C; mycelium initially white, becoming yellowish to olivaceous brown with age; elevation flat, aerial, and filamentous with an entire or undulate margin.</p><fig id="F6" position="float" orientation="portrait"><object-id xmlns:xlink="http://www.w3.org/1999/xlink" content-type="doi" xlink:type="simple">10.3897/mycokeys.119.152323.figure6</object-id><object-id xmlns:xlink="http://www.w3.org/1999/xlink" content-type="zenodo_dep_id" xlink:type="simple">15812289</object-id><object-id xmlns:xlink="http://www.w3.org/1999/xlink" content-type="arpha" xlink:type="simple">97A37A13-70E7-5B86-951E-18D3F8E411D6</object-id><label>Figure 6.</label><caption><p><italic><tp:taxon-name><tp:taxon-name-part taxon-name-part-type="genus" reg="Colletotrichum">Colletotrichum</tp:taxon-name-part><tp:taxon-name-part taxon-name-part-type="species" reg="castaneae">castaneae</tp:taxon-name-part></tp:taxon-name></italic>. <bold>a.</bold> Leaf spots (<italic><tp:taxon-name><tp:taxon-name-part taxon-name-part-type="genus" reg="Jasminum">Jasminum</tp:taxon-name-part><tp:taxon-name-part taxon-name-part-type="species" reg="grandiflorum">grandiflorum</tp:taxon-name-part></tp:taxon-name></italic>); <bold>b, c.</bold> Top and reverse of colony on <abbrev xmlns:xlink="http://www.w3.org/1999/xlink" xlink:title="potato dextrose agar" id="ABBRID0E6CBG" xlink:type="simple">PDA</abbrev> after 3 d <bold>d</bold> Conidiogenesis and developing conidia; <bold>e, f.</bold> Conidia. Scale bars: 10 μm.</p></caption><graphic xmlns:xlink="http://www.w3.org/1999/xlink" xlink:href="mycokeys-119-137-g006.jpg" position="float" orientation="portrait" xlink:type="simple" id="oo_1366885.jpg"><uri content-type="original_file" xlink:type="simple">https://binary.pensoft.net/fig/1366885</uri></graphic></fig></tp:treatment-sec><tp:treatment-sec sec-type="material" id="SECID0EMDBG"><title>Specimens examined.</title><p>Thailand • Chiang Mai Province, Doi Inthanon National Park, Kew Mae Pan nature trail, associated with leaf spots of <italic><tp:taxon-name><tp:taxon-name-part taxon-name-part-type="genus" reg="Jasminum">Jasminum</tp:taxon-name-part><tp:taxon-name-part taxon-name-part-type="species" reg="grandiflorum">grandiflorum</tp:taxon-name-part></tp:taxon-name></italic> (<tp:taxon-name><tp:taxon-name-part taxon-name-part-type="family">Oleaceae</tp:taxon-name-part></tp:taxon-name>), 20 Oct 2021, D. Gomdola DGJas3(L6)-C (<named-content xmlns:xlink="http://www.w3.org/1999/xlink" content-type="dwc:institutional_code" xlink:title="Mae Fah Luang University Herbarium" xlink:href="http://grbio.org/institution/mae-fah-laung-university-herbarium" xlink:type="simple">MFLU</named-content> 25-0003, BHH 50477), living culture <named-content xmlns:xlink="http://www.w3.org/1999/xlink" content-type="dwc:institutional_code" xlink:title="Mae Fah Luang University Culture Collection" xlink:href="http://grbio.org/institution/mae-fah-laung-university" xlink:type="simple">MFLUCC</named-content> 25-0004; DGJas3(L9)-B (<named-content xmlns:xlink="http://www.w3.org/1999/xlink" content-type="dwc:institutional_code" xlink:title="Mae Fah Luang University Herbarium" xlink:href="http://grbio.org/institution/mae-fah-laung-university-herbarium" xlink:type="simple">MFLU</named-content> 25-0004, BHH 50479), living culture <named-content xmlns:xlink="http://www.w3.org/1999/xlink" content-type="dwc:institutional_code" xlink:title="Mae Fah Luang University Culture Collection" xlink:href="http://grbio.org/institution/mae-fah-laung-university" xlink:type="simple">MFLUCC</named-content> 25-0005.</p></tp:treatment-sec><tp:treatment-sec sec-type="GenBank accession numbers" id="SECID0EWEBG"><title>GenBank accession numbers.</title><p><named-content xmlns:xlink="http://www.w3.org/1999/xlink" content-type="dwc:institutional_code" xlink:title="Mae Fah Luang University Culture Collection" xlink:href="http://grbio.org/institution/mae-fah-laung-university" xlink:type="simple">MFLUCC</named-content> 25-0004; ITS = <ext-link xmlns:xlink="http://www.w3.org/1999/xlink" ext-link-type="gen" xlink:href="PV263291" xlink:type="simple">PV263291</ext-link>; <italic>GAPDH</italic> = <ext-link xmlns:xlink="http://www.w3.org/1999/xlink" ext-link-type="gen" xlink:href="PV290897" xlink:type="simple">PV290897</ext-link>; <italic>CHS</italic>1 = <ext-link xmlns:xlink="http://www.w3.org/1999/xlink" ext-link-type="gen" xlink:href="PV274248" xlink:type="simple">PV274248</ext-link>; <italic>ACT</italic> = <ext-link xmlns:xlink="http://www.w3.org/1999/xlink" ext-link-type="gen" xlink:href="PV297874" xlink:type="simple">PV297874</ext-link>; and <italic>TUB</italic>2 = <ext-link xmlns:xlink="http://www.w3.org/1999/xlink" ext-link-type="gen" xlink:href="PV295617" xlink:type="simple">PV295617</ext-link>; <named-content xmlns:xlink="http://www.w3.org/1999/xlink" content-type="dwc:institutional_code" xlink:title="Mae Fah Luang University Culture Collection" xlink:href="http://grbio.org/institution/mae-fah-laung-university" xlink:type="simple">MFLUCC</named-content> 25-0005; ITS = <ext-link xmlns:xlink="http://www.w3.org/1999/xlink" ext-link-type="gen" xlink:href="PV263292" xlink:type="simple">PV263292</ext-link>; <italic>GAPDH</italic> = <ext-link xmlns:xlink="http://www.w3.org/1999/xlink" ext-link-type="gen" xlink:href="PV290898" xlink:type="simple">PV290898</ext-link>; <italic>CHS</italic>1 = <ext-link xmlns:xlink="http://www.w3.org/1999/xlink" ext-link-type="gen" xlink:href="PV274249" xlink:type="simple">PV274249</ext-link>; <italic>ACT</italic> = <ext-link xmlns:xlink="http://www.w3.org/1999/xlink" ext-link-type="gen" xlink:href="PV297875" xlink:type="simple">PV297875</ext-link>; and <italic>TUB</italic>2 = <ext-link xmlns:xlink="http://www.w3.org/1999/xlink" ext-link-type="gen" xlink:href="PV295618" xlink:type="simple">PV295618</ext-link>.</p></tp:treatment-sec><tp:treatment-sec sec-type="distribution" id="SECID0E1HBG"><title>Known hosts, distributions, and lifestyles.</title><p>Associated with leaf spots of <italic><tp:taxon-name><tp:taxon-name-part taxon-name-part-type="genus" reg="Castanea">Castanea</tp:taxon-name-part><tp:taxon-name-part taxon-name-part-type="species" reg="mollissima">mollissima</tp:taxon-name-part></tp:taxon-name></italic> in China (<xref ref-type="bibr" rid="B214">Zhang et al. 2023a</xref>) and <italic><tp:taxon-name><tp:taxon-name-part taxon-name-part-type="genus" reg="Jasminum">Jasminum</tp:taxon-name-part><tp:taxon-name-part taxon-name-part-type="species" reg="grandiflorum">grandiflorum</tp:taxon-name-part></tp:taxon-name></italic> in Thailand (this study).</p></tp:treatment-sec><tp:treatment-sec sec-type="notes" id="SECID0E1IBG"><title>Notes.</title><p>Based on the phylogenetic analyses, our isolates (<named-content xmlns:xlink="http://www.w3.org/1999/xlink" content-type="dwc:institutional_code" xlink:title="Mae Fah Luang University Culture Collection" xlink:href="http://grbio.org/institution/mae-fah-laung-university" xlink:type="simple">MFLUCC</named-content> 25-0004 and <named-content xmlns:xlink="http://www.w3.org/1999/xlink" content-type="dwc:institutional_code" xlink:title="Mae Fah Luang University Culture Collection" xlink:href="http://grbio.org/institution/mae-fah-laung-university" xlink:type="simple">MFLUCC</named-content> 25-0005) grouped with 100% <abbrev xmlns:xlink="http://www.w3.org/1999/xlink" xlink:title="Maximum likelihood" id="ABBRID0EKJBG" xlink:type="simple">ML</abbrev> and 1.00 PP support. This sub-clade grouped with <italic><tp:taxon-name><tp:taxon-name-part taxon-name-part-type="genus" reg="Colletotrichum">Colletotrichum</tp:taxon-name-part><tp:taxon-name-part taxon-name-part-type="species" reg="castaneae">castaneae</tp:taxon-name-part></tp:taxon-name></italic> (GUCC 21268.4, GUCC 12179, and GUCC 12176) with 100% <abbrev xmlns:xlink="http://www.w3.org/1999/xlink" xlink:title="Maximum likelihood" id="ABBRID0EZJBG" xlink:type="simple">ML</abbrev> and 1.00 PP support (Fig. <xref ref-type="fig" rid="F2">2</xref>). As per our findings, <italic><tp:taxon-name><tp:taxon-name-part taxon-name-part-type="genus" reg="Colletotrichum">C.</tp:taxon-name-part><tp:taxon-name-part taxon-name-part-type="species" reg="castaneae">castaneae</tp:taxon-name-part></tp:taxon-name></italic> is located within the <italic><tp:taxon-name><tp:taxon-name-part taxon-name-part-type="genus" reg="Colletotrichum">C.</tp:taxon-name-part><tp:taxon-name-part taxon-name-part-type="species" reg="gloeosporioides">gloeosporioides</tp:taxon-name-part></tp:taxon-name></italic> species complex (Figs <xref ref-type="fig" rid="F1">1</xref>, <xref ref-type="fig" rid="F2">2</xref>), consistent with the study of <xref ref-type="bibr" rid="B214">Zhang et al. (2023a)</xref>. No nucleotide differences were observed in the ITS region (526 bp) between our isolates and <italic><tp:taxon-name><tp:taxon-name-part taxon-name-part-type="genus" reg="Colletotrichum">C.</tp:taxon-name-part><tp:taxon-name-part taxon-name-part-type="species" reg="castaneae">castaneae</tp:taxon-name-part></tp:taxon-name></italic> (GUCC 21268.4). The following sequence divergences were noted across other regions: 0.4% in <italic>GAPDH</italic> (1/228 bp), 0.9% in <italic>ACT</italic> (2/231 bp), 1.3% in <italic>CHS</italic>1 (3/225 bp), and 0.6% in <italic>TUB</italic>2 (3/495 bp).</p><p><named-content xmlns:xlink="http://www.w3.org/1999/xlink" content-type="dwc:institutional_code" xlink:title="Mae Fah Luang University Culture Collection" xlink:href="http://grbio.org/institution/mae-fah-laung-university" xlink:type="simple">MFLUCC</named-content> 25-0004 and <named-content xmlns:xlink="http://www.w3.org/1999/xlink" content-type="dwc:institutional_code" xlink:title="Mae Fah Luang University Culture Collection" xlink:href="http://grbio.org/institution/mae-fah-laung-university" xlink:type="simple">MFLUCC</named-content> 25-0005 morphologically resemble the ex-type of <italic><tp:taxon-name><tp:taxon-name-part taxon-name-part-type="genus" reg="Colletotrichum">C.</tp:taxon-name-part><tp:taxon-name-part taxon-name-part-type="species" reg="castaneae">castaneae</tp:taxon-name-part></tp:taxon-name></italic> (GUCC 21268.4) with hyaline, ampulliform to obclavate conidiogenous cells and hyaline, aseptate, smooth-walled, and cylindrical conidia, mostly with rounded ends (<xref ref-type="bibr" rid="B214">Zhang et al. 2023a</xref>). The conidial L/W ratio of our isolates is also similar to that of <italic><tp:taxon-name><tp:taxon-name-part taxon-name-part-type="genus" reg="Colletotrichum">C.</tp:taxon-name-part><tp:taxon-name-part taxon-name-part-type="species" reg="castaneae">castaneae</tp:taxon-name-part></tp:taxon-name></italic> (GUCC 21268.4) (L/W ratio = 3.4 vs. 3.2).</p><p>Based on phylogenetic and morphological species concepts, we identify our isolates as <italic><tp:taxon-name><tp:taxon-name-part taxon-name-part-type="genus" reg="Colletotrichum">Colletotrichum</tp:taxon-name-part><tp:taxon-name-part taxon-name-part-type="species" reg="castaneae">castaneae</tp:taxon-name-part></tp:taxon-name></italic>. This study represents the first report of <italic><tp:taxon-name><tp:taxon-name-part taxon-name-part-type="genus" reg="Colletotrichum">C.</tp:taxon-name-part><tp:taxon-name-part taxon-name-part-type="species" reg="castaneae">castaneae</tp:taxon-name-part></tp:taxon-name></italic> associated with leaf spots on <italic><tp:taxon-name><tp:taxon-name-part taxon-name-part-type="genus" reg="Jasminum">Jasminum</tp:taxon-name-part><tp:taxon-name-part taxon-name-part-type="species" reg="grandiflorum">grandiflorum</tp:taxon-name-part></tp:taxon-name></italic> and establishes a new geographical record in Thailand.</p></tp:treatment-sec><tp:treatment-sec><!--Section generated to contain objects referenced in tp:taxon-treatment.--><fig id="F2" position="float" orientation="portrait"><object-id xmlns:xlink="http://www.w3.org/1999/xlink" content-type="doi" xlink:type="simple">10.3897/mycokeys.119.152323.figure2</object-id><object-id xmlns:xlink="http://www.w3.org/1999/xlink" content-type="zenodo_dep_id" xlink:type="simple">15812279</object-id><object-id xmlns:xlink="http://www.w3.org/1999/xlink" content-type="arpha" xlink:type="simple">DDC7D92F-BED5-5BB7-A0D3-747D473E0E5A</object-id><label>Figure 2.</label><caption><p>Maximum likelihood analysis (IQ-tree) based on a combined dataset of ITS, <italic>GAPDH</italic>, <italic>CHS</italic>1, <italic>ACT</italic>, <italic>TUB</italic>2, <italic>H</italic>3, and <italic>CAM</italic> sequences from dataset 2, which includes all species in the <italic><tp:taxon-name><tp:taxon-name-part taxon-name-part-type="genus" reg="Colletotrichum">C.</tp:taxon-name-part><tp:taxon-name-part taxon-name-part-type="species" reg="gloeosporioides">gloeosporioides</tp:taxon-name-part></tp:taxon-name></italic> species complex. Bootstrap support values (<abbrev xmlns:xlink="http://www.w3.org/1999/xlink" xlink:title="Maximum likelihood" id="ABBRID0EZDAG" xlink:type="simple">ML</abbrev> ≥ 80%) and Bayesian posterior probabilities (PP ≥ 0.95) are given above the branches or near the nodes as <abbrev xmlns:xlink="http://www.w3.org/1999/xlink" xlink:title="Maximum likelihood" id="ABBRID0E4DAG" xlink:type="simple">ML</abbrev>/PP. Hyphens (--) indicate bootstrap support values below 80% for <abbrev xmlns:xlink="http://www.w3.org/1999/xlink" xlink:title="Maximum likelihood" id="ABBRID0EBEAG" xlink:type="simple">ML</abbrev> and posterior probabilities below 0.95. The tree is rooted with <italic><tp:taxon-name><tp:taxon-name-part taxon-name-part-type="genus" reg="Colletotrichum">C.</tp:taxon-name-part><tp:taxon-name-part taxon-name-part-type="species" reg="beeveri">beeveri</tp:taxon-name-part></tp:taxon-name></italic> (CBS 128527) and <italic><tp:taxon-name><tp:taxon-name-part taxon-name-part-type="genus" reg="Colletotrichum">C.</tp:taxon-name-part><tp:taxon-name-part taxon-name-part-type="species" reg="boninense">boninense</tp:taxon-name-part></tp:taxon-name></italic> (CBS 123755), belonging to the <italic><tp:taxon-name><tp:taxon-name-part taxon-name-part-type="genus" reg="Colletotrichum">C.</tp:taxon-name-part><tp:taxon-name-part taxon-name-part-type="species" reg="boninense">boninense</tp:taxon-name-part></tp:taxon-name></italic> species complex. Type, ex-type, and reference species are denoted with <sup>T</sup>. Our isolates are in bold red font. Different color blocks represent distinct species complexes.</p></caption><graphic xmlns:xlink="http://www.w3.org/1999/xlink" xlink:href="mycokeys-119-137-g002.jpg" position="float" orientation="portrait" xlink:type="simple" id="oo_1366881.jpg"><uri content-type="original_file" xlink:type="simple">https://binary.pensoft.net/fig/1366881</uri></graphic></fig><fig id="F1" position="float" orientation="portrait"><object-id xmlns:xlink="http://www.w3.org/1999/xlink" content-type="doi" xlink:type="simple">10.3897/mycokeys.119.152323.figure1</object-id><object-id xmlns:xlink="http://www.w3.org/1999/xlink" content-type="zenodo_dep_id" xlink:type="simple">15812271</object-id><object-id xmlns:xlink="http://www.w3.org/1999/xlink" content-type="arpha" xlink:type="simple">B419C80C-B583-5077-B4AD-BE104B5D1512</object-id><label>Figure 1.</label><caption><p>Maximum likelihood analysis (IQ-tree) based on a combined dataset of ITS, <italic>GAPDH</italic>, <italic>CHS</italic>1, <italic>ACT</italic>, <italic>TUB</italic>2, <italic>H</italic>3, and <italic>CAM</italic> sequences from dataset 1, which includes all <italic><tp:taxon-name><tp:taxon-name-part taxon-name-part-type="genus" reg="Colletotrichum">Colletotrichum</tp:taxon-name-part></tp:taxon-name></italic> species. Bootstrap support values (<abbrev xmlns:xlink="http://www.w3.org/1999/xlink" xlink:title="Maximum likelihood" id="ABBRID0E6AAG" xlink:type="simple">ML</abbrev> ≥ 80%) and Bayesian posterior probabilities (PP ≥ 0.95) are given above the branches or near the nodes as <abbrev xmlns:xlink="http://www.w3.org/1999/xlink" xlink:title="Maximum likelihood" id="ABBRID0EDBAG" xlink:type="simple">ML</abbrev>/PP. Hyphens (--) indicate bootstrap support values below 80% for <abbrev xmlns:xlink="http://www.w3.org/1999/xlink" xlink:title="Maximum likelihood" id="ABBRID0EHBAG" xlink:type="simple">ML</abbrev> and posterior probabilities below 0.95. The tree is rooted with <italic><tp:taxon-name><tp:taxon-name-part taxon-name-part-type="genus" reg="Monilochaetes">Monilochaetes</tp:taxon-name-part><tp:taxon-name-part taxon-name-part-type="species" reg="infuscans">infuscans</tp:taxon-name-part></tp:taxon-name></italic> (CBS 869.96) and <italic><tp:taxon-name><tp:taxon-name-part taxon-name-part-type="genus" reg="Monilochaetes">M.</tp:taxon-name-part><tp:taxon-name-part taxon-name-part-type="species" reg="melastomae">melastomae</tp:taxon-name-part></tp:taxon-name></italic> (CBS145059). Type, ex-type, and reference species are denoted with <sup>T</sup>. Our isolates are in bold red font, while our new species are in bold blue font. Different color blocks represent distinct species complexes, with a single color used to denote singleton species.</p></caption><graphic xmlns:xlink="http://www.w3.org/1999/xlink" xlink:href="mycokeys-119-137-g001.jpg" position="float" orientation="portrait" xlink:type="simple" id="oo_1366880.jpg"><uri content-type="original_file" xlink:type="simple">https://binary.pensoft.net/fig/1366880</uri></graphic></fig></tp:treatment-sec><ref-list><ref id="B214"><mixed-citation xmlns:xlink="http://www.w3.org/1999/xlink" xlink:type="simple"><person-group><name name-style="western"><surname>Zhang</surname><given-names>Q</given-names></name><name name-style="western"><surname>Nizamani</surname><given-names>MM</given-names></name><name name-style="western"><surname>Feng</surname><given-names>Y</given-names></name><name name-style="western"><surname>Yang</surname><given-names>YQ</given-names></name><name name-style="western"><surname>Jayawardena</surname><given-names>RS</given-names></name><name name-style="western"><surname>Hyde</surname><given-names>KD</given-names></name><name name-style="western"><surname>Wang</surname><given-names>Y</given-names></name><name name-style="western"><surname>Li</surname><given-names>C</given-names></name></person-group> (<year>2023a</year>) <article-title>Genome-scale and multi-gene phylogenetic analyses of <italic><tp:taxon-name><tp:taxon-name-part taxon-name-part-type="genus">Colletotrichum</tp:taxon-name-part></tp:taxon-name></italic> spp. host preference and associated with medicinal plants.</article-title><source>Mycosphere</source><volume>14</volume>: <fpage>1</fpage>–<lpage>106</lpage>. <ext-link xlink:href="10.5943/mycosphere/14/si2/1" ext-link-type="doi" xlink:type="simple">https://doi.org/10.5943/mycosphere/14/si2/1</ext-link></mixed-citation></ref></ref-list></tp:taxon-treatment>
