# Supplementary material for: ﻿Phylogenetic diversity of Colletotrichum species (Sordariomycetes, Glomerellales, Glomerellaceae) associated with plant diseases in Thailand
Source: MycoKeys. 2025 Jul 3;119:137–95. doi: 10.3897/mycokeys.119.152323 (PMC12246801; doi:10.3897/mycokeys.119.152323)
Supplement: XML Treatment for Colletotrichum chrysophilum [file mycokeys.119.152323-treatment3.xml]

<!DOCTYPE tp:taxon-treatment
  PUBLIC "-//TaxonX//DTD Taxonomic Treatment Publishing DTD v0 20100105//EN" "tax-treatment-NSO.dtd">
<tp:taxon-treatment xmlns:tp="http://www.plazi.org/taxpub"><tp:treatment-meta><kwd-group><label>Taxon classification</label><kwd>
                  <named-content content-type="kingdom">Fungi</named-content>
                </kwd><kwd>
                  <named-content content-type="order">Glomerellales</named-content>
                </kwd><kwd>
                  <named-content content-type="family">Glomerellaceae</named-content>
                </kwd></kwd-group><mixed-citation publication-type="journal"><person-group><name><surname>Gomdola</surname><given-names>Deecksha</given-names></name><name><surname>Jeewon</surname><given-names>Rajesh</given-names></name><name><surname>McKenzie</surname><given-names>Eric H.C.</given-names></name><name><surname>Jayawardena</surname><given-names>Ruvishika S.</given-names></name><name><surname>Al-Otibi</surname><given-names>Fatimah</given-names></name><name><surname>Tang</surname><given-names>Xia</given-names></name><name><surname>Wang</surname><given-names>Yong</given-names></name><name><surname>Hyde</surname><given-names>Kevin D.</given-names></name><name><surname>Fu</surname><given-names>Li</given-names></name></person-group><article-title>﻿Phylogenetic diversity of <italic><tp:taxon-name><tp:taxon-name-part taxon-name-part-type="genus" reg="Colletotrichum">Colletotrichum</tp:taxon-name-part></tp:taxon-name></italic> species (<tp:taxon-name><tp:taxon-name-part taxon-name-part-type="class">Sordariomycetes</tp:taxon-name-part></tp:taxon-name>, <tp:taxon-name><tp:taxon-name-part taxon-name-part-type="order">Glomerellales</tp:taxon-name-part></tp:taxon-name>, <tp:taxon-name><tp:taxon-name-part taxon-name-part-type="family">Glomerellaceae</tp:taxon-name-part></tp:taxon-name>) associated with plant diseases in Thailand</article-title><source>MycoKeys</source><day>03</day><month>07</month><year>2025</year><volume>119</volume><fpage>137</fpage><lpage>195</lpage><pub-id pub-id-type="doi">10.3897/mycokeys.119.152323</pub-id></mixed-citation></tp:treatment-meta><tp:nomenclature><label>﻿</label><tp:taxon-name>
                <object-id xmlns:xlink="http://www.w3.org/1999/xlink" content-type="arpha" xlink:type="simple">745EE575-890A-56F2-AA01-321A75D10542</object-id>
                <tp:taxon-name-part taxon-name-part-type="genus" reg="Colletotrichum">Colletotrichum</tp:taxon-name-part>
                <tp:taxon-name-part taxon-name-part-type="species" reg="chrysophilum">chrysophilum</tp:taxon-name-part>
                <object-id xmlns:xlink="http://www.w3.org/1999/xlink" xlink:type="simple">Index Fungorum: IF821899</object-id>
                <object-id xmlns:xlink="http://www.w3.org/1999/xlink" xlink:type="simple">Facesoffungi Number: FoF17278</object-id>
              </tp:taxon-name><tp:taxon-authority>W.A.S. Vieira, W.G. Lima, M.P.S. Câmara &amp; V.P. Doyle, Mycologia 109(6): 927 (2017)</tp:taxon-authority><xref ref-type="fig" rid="F2">Figs 2</xref><xref ref-type="fig" rid="F7">, 7</xref></tp:nomenclature><tp:treatment-sec sec-type="description" id="SECID0E2PBG"><title>Description.</title><p>Associated with leaf spots of <italic>Terminalia</italic> sp. <bold><italic>Leaf spots</italic></bold> irregular or oval, pale brown, surrounded with a dark brown margin. Sexual morph: Not observed. Asexual morph on substrate: <bold><italic>Conidiomata</italic></bold> 70–120 × 60–120 µm (x̄ = 94.5 × 96 µm, n = 10), semi-immersed, scattered, globose to subglobose, black, sometimes erumpent. <bold><italic>Setae</italic></bold> not observed. <bold><italic>Conidiomatal wall</italic></bold> 8.5–21 µm thick (x̄ = 14.6 µm, n = 10), consisting of 3–5 layers of thick-walled pseudoparenchymatous cells of <bold><italic>textura angularis</italic></bold>, outer layers dark brown, inner layer pale brown to hyaline. Asexual morph on <abbrev xmlns:xlink="http://www.w3.org/1999/xlink" xlink:title="potato dextrose agar" id="ABBRID0E2QBG" xlink:type="simple">PDA</abbrev>: <bold><italic>Conidiophores</italic></bold> hyaline, smooth-walled, aseptate, unbranched. <bold><italic>Conidiogenous cells</italic></bold> 16–22 × 3–4.5 µm (x̄ = 18.9 × 3.6 µm, n = 10), hyaline, cylindrical to ampulliform, straight or flexuous, tapering towards the apex. <bold><italic>Conidia</italic></bold> 13–19 × 4.5–6 µm (x̄ = 15.8 × 5.1 µm, n = 30; L/W ratio = 3.1), hyaline, cylindrical or oblong, smooth-walled, guttulate, aseptate, mostly with rounded ends. <bold><italic>Appressoria</italic></bold> 7–12 × 7–13 µm (x̄ = 10.9 × 10.5 µm, n = 5), hyaline, single-celled, globose to subglobose or irregular, smooth-walled.</p><fig id="F7" position="float" orientation="portrait"><object-id xmlns:xlink="http://www.w3.org/1999/xlink" content-type="doi" xlink:type="simple">10.3897/mycokeys.119.152323.figure7</object-id><object-id xmlns:xlink="http://www.w3.org/1999/xlink" content-type="zenodo_dep_id" xlink:type="simple">15812291</object-id><object-id xmlns:xlink="http://www.w3.org/1999/xlink" content-type="arpha" xlink:type="simple">3882DC91-1053-577D-AB9F-7E3B6B6228C0</object-id><label>Figure 7.</label><caption><p><italic><tp:taxon-name><tp:taxon-name-part taxon-name-part-type="genus" reg="Colletotrichum">Colletotrichum</tp:taxon-name-part><tp:taxon-name-part taxon-name-part-type="species" reg="chrysophilum">chrysophilum</tp:taxon-name-part></tp:taxon-name></italic>. <bold>a.</bold> Leaf spot (<italic>Terminalia</italic> sp.); <bold>b.</bold> Close up of a leaf spot; <bold>c.</bold> Conidiomata on substrate; <bold>d, e.</bold> Top and reverse of colony on <abbrev xmlns:xlink="http://www.w3.org/1999/xlink" xlink:title="potato dextrose agar" id="ABBRID0EISBG" xlink:type="simple">PDA</abbrev> after 3 d <bold>f</bold> Section through a conidioma; <bold>g.</bold> Conidiomatal wall; <bold>h, i.</bold> Conidiogenesis and developing conidia; <bold>j, k.</bold> Appressoria; <bold>l, m.</bold> Conidia. Scale bars: 1 mm (<bold>b</bold>); 200 μm (<bold>c</bold>); 50 μm (<bold>f</bold>); 10 μm (<bold>g–m</bold>).</p></caption><graphic xmlns:xlink="http://www.w3.org/1999/xlink" xlink:href="mycokeys-119-137-g007.jpg" position="float" orientation="portrait" xlink:type="simple" id="oo_1366886.jpg"><uri content-type="original_file" xlink:type="simple">https://binary.pensoft.net/fig/1366886</uri></graphic></fig></tp:treatment-sec><tp:treatment-sec sec-type="description" id="SECID0ENTBG"><title>Culture characteristics.</title><p>Colonies on <abbrev xmlns:xlink="http://www.w3.org/1999/xlink" xlink:title="potato dextrose agar" id="ABBRID0ETTBG" xlink:type="simple">PDA</abbrev> reaching approximately 45 mm diam. after 7 d of incubation at 25 °C; mycelium greyish white, elevation flat or raised, aerial and filamentous with an entire or undulate margin.</p></tp:treatment-sec><tp:treatment-sec sec-type="Specimen examined" id="SECID0EXTBG"><title>Specimen examined.</title><p>Thailand • Chiang Rai Province, around the vicinity of Central Plaza, associated with leaf spots of <italic>Terminalia</italic> sp. (<tp:taxon-name><tp:taxon-name-part taxon-name-part-type="family">Combretaceae</tp:taxon-name-part></tp:taxon-name>), 11 Jul 2019, D. Gomdola DG01-SM (<named-content xmlns:xlink="http://www.w3.org/1999/xlink" content-type="dwc:institutional_code" xlink:title="Mae Fah Luang University Herbarium" xlink:href="http://grbio.org/institution/mae-fah-laung-university-herbarium" xlink:type="simple">MFLU</named-content> 25-0005), living culture <named-content xmlns:xlink="http://www.w3.org/1999/xlink" content-type="dwc:institutional_code" xlink:title="Mae Fah Luang University Culture Collection" xlink:href="http://grbio.org/institution/mae-fah-laung-university" xlink:type="simple">MFLUCC</named-content> 25-0006.</p></tp:treatment-sec><tp:treatment-sec sec-type="GenBank accession numbers" id="SECID0EOUBG"><title>GenBank accession numbers.</title><p>ITS = <ext-link xmlns:xlink="http://www.w3.org/1999/xlink" ext-link-type="gen" xlink:href="PV263293" xlink:type="simple">PV263293</ext-link>; <italic>GAPDH</italic> = <ext-link xmlns:xlink="http://www.w3.org/1999/xlink" ext-link-type="gen" xlink:href="PV290899" xlink:type="simple">PV290899</ext-link>; <italic>CHS</italic>1 = <ext-link xmlns:xlink="http://www.w3.org/1999/xlink" ext-link-type="gen" xlink:href="PV274250" xlink:type="simple">PV274250</ext-link>; <italic>ACT</italic> = <ext-link xmlns:xlink="http://www.w3.org/1999/xlink" ext-link-type="gen" xlink:href="PV297876" xlink:type="simple">PV297876</ext-link>; <italic>TUB</italic>2 = <ext-link xmlns:xlink="http://www.w3.org/1999/xlink" ext-link-type="gen" xlink:href="PV295619" xlink:type="simple">PV295619</ext-link>; <italic>H</italic>3 = <ext-link xmlns:xlink="http://www.w3.org/1999/xlink" ext-link-type="gen" xlink:href="PV400141" xlink:type="simple">PV400141</ext-link>; and <italic>CAM</italic> = <ext-link xmlns:xlink="http://www.w3.org/1999/xlink" ext-link-type="gen" xlink:href="PV299285" xlink:type="simple">PV299285</ext-link>.</p></tp:treatment-sec><tp:treatment-sec sec-type="distribution" id="SECID0EVWBG"><title>Known hosts, distributions, and lifestyles</title><p><bold>(listed chronologically). <italic>Endophytic</italic></bold> on <italic><tp:taxon-name><tp:taxon-name-part taxon-name-part-type="genus" reg="Theobroma">Theobroma</tp:taxon-name-part><tp:taxon-name-part taxon-name-part-type="species" reg="cacao">cacao</tp:taxon-name-part></tp:taxon-name></italic> and <italic><tp:taxon-name><tp:taxon-name-part taxon-name-part-type="genus" reg="Genipa">Genipa</tp:taxon-name-part><tp:taxon-name-part taxon-name-part-type="species" reg="americana">americana</tp:taxon-name-part></tp:taxon-name></italic> in Panama (<xref ref-type="bibr" rid="B152">Rojas et al. 2010</xref>) and <italic><tp:taxon-name><tp:taxon-name-part taxon-name-part-type="genus" reg="Terpsichore">Terpsichore</tp:taxon-name-part><tp:taxon-name-part taxon-name-part-type="species" reg="taxifolia">taxifolia</tp:taxon-name-part></tp:taxon-name></italic> in Puerto Rico (<xref ref-type="bibr" rid="B43">Doyle et al. 2013</xref>).</p><p><bold><italic>Pathogenic</italic>; <italic>anthracnose</italic></bold> on fruits of <italic><tp:taxon-name><tp:taxon-name-part taxon-name-part-type="other" reg="Musa">Musa</tp:taxon-name-part></tp:taxon-name></italic> sp. in Minas Gerais, Pernambuco, Santa Catarina, and São Paulo states in Brazil and Mexico (<xref ref-type="bibr" rid="B188">Vieira et al. 2017</xref>; <xref ref-type="bibr" rid="B53">Fuentes-Aragón et al. 2021</xref>), leaves of <italic><tp:taxon-name><tp:taxon-name-part taxon-name-part-type="genus" reg="Anacardium">Anacardium</tp:taxon-name-part><tp:taxon-name-part taxon-name-part-type="species" reg="humile">humile</tp:taxon-name-part></tp:taxon-name></italic> and <italic><tp:taxon-name><tp:taxon-name-part taxon-name-part-type="genus" reg="Anacardium">A.</tp:taxon-name-part><tp:taxon-name-part taxon-name-part-type="species" reg="occidentale">occidentale</tp:taxon-name-part></tp:taxon-name></italic> in Brazil (<xref ref-type="bibr" rid="B186">Veloso et al. 2018</xref>, <xref ref-type="bibr" rid="B187">2021</xref>), fruits of <italic><tp:taxon-name><tp:taxon-name-part taxon-name-part-type="genus" reg="Mangifera">Mangifera</tp:taxon-name-part><tp:taxon-name-part taxon-name-part-type="species" reg="indica">indica</tp:taxon-name-part></tp:taxon-name></italic> in Mexico (<xref ref-type="bibr" rid="B51">Fuentes-Aragón et al. 2020a</xref>), fruits of <italic><tp:taxon-name><tp:taxon-name-part taxon-name-part-type="genus" reg="Persea">Persea</tp:taxon-name-part><tp:taxon-name-part taxon-name-part-type="species" reg="americana">americana</tp:taxon-name-part></tp:taxon-name></italic> in Mexico (<xref ref-type="bibr" rid="B52">Fuentes-Aragón et al. 2020b</xref>) and Brazil (<xref ref-type="bibr" rid="B167">Soares et al. 2021</xref>), leaves of <italic><tp:taxon-name><tp:taxon-name-part taxon-name-part-type="genus" reg="Bauhinia">Bauhinia</tp:taxon-name-part><tp:taxon-name-part taxon-name-part-type="species" reg="forficata">forficata</tp:taxon-name-part></tp:taxon-name></italic> in Brazil (de Souza Junior et al. 2021), leaves of <italic><tp:taxon-name><tp:taxon-name-part taxon-name-part-type="genus" reg="Manihot">Manihot</tp:taxon-name-part><tp:taxon-name-part taxon-name-part-type="species" reg="esculenta">esculenta</tp:taxon-name-part></tp:taxon-name></italic> in Brazil (<xref ref-type="bibr" rid="B125">Machado et al. 2021</xref>), fruits of <italic><tp:taxon-name><tp:taxon-name-part taxon-name-part-type="genus" reg="Carica">Carica</tp:taxon-name-part><tp:taxon-name-part taxon-name-part-type="species" reg="papaya">papaya</tp:taxon-name-part></tp:taxon-name></italic> in Mexico (<xref ref-type="bibr" rid="B143">Pacheco-Esteva et al. 2022</xref>), and leaves of V<italic>accinium corymbosum</italic> in Brazil (<xref ref-type="bibr" rid="B168">Soares et al. 2022</xref>).</p><p><bold><italic>Bitter rot</italic></bold> of <italic><tp:taxon-name><tp:taxon-name-part taxon-name-part-type="genus" reg="Malus">Malus</tp:taxon-name-part><tp:taxon-name-part taxon-name-part-type="species" reg="domestica">domestica</tp:taxon-name-part></tp:taxon-name></italic> in New York (<xref ref-type="bibr" rid="B94">Khodadadi et al. 2020</xref>) and Spain (<xref ref-type="bibr" rid="B14">Cabrefiga et al. 2022</xref>).</p><p><bold><italic>Preharvest decay</italic></bold> of <italic><tp:taxon-name><tp:taxon-name-part taxon-name-part-type="genus" reg="Malus">Malus</tp:taxon-name-part><tp:taxon-name-part taxon-name-part-type="species" reg="domestica">domestica</tp:taxon-name-part></tp:taxon-name></italic> in Italy (<xref ref-type="bibr" rid="B39">Deltedesco and Oettl 2023</xref>).</p><p><bold><italic>Leaf spots</italic></bold> on <italic><tp:taxon-name><tp:taxon-name-part taxon-name-part-type="genus" reg="Euterpe">Euterpe</tp:taxon-name-part><tp:taxon-name-part taxon-name-part-type="species" reg="oleracea">oleracea</tp:taxon-name-part></tp:taxon-name></italic> and <italic><tp:taxon-name><tp:taxon-name-part taxon-name-part-type="genus" reg="Malus">Malus</tp:taxon-name-part><tp:taxon-name-part taxon-name-part-type="species" reg="domestica">domestica</tp:taxon-name-part></tp:taxon-name></italic> in Brazil and Uruguay (<xref ref-type="bibr" rid="B8">Astolfi et al. 2022</xref>; <xref ref-type="bibr" rid="B42">dos Santos et al. 2022</xref>; <xref ref-type="bibr" rid="B4">Andrello et al. 2024</xref>).</p><p>Associated with leaf spots of <italic>Terminalia</italic> sp. in Thailand (this study).</p></tp:treatment-sec><tp:treatment-sec sec-type="notes" id="SECID0EQAAI"><title>Notes.</title><p>Our isolate (<named-content xmlns:xlink="http://www.w3.org/1999/xlink" content-type="dwc:institutional_code" xlink:title="Mae Fah Luang University Culture Collection" xlink:href="http://grbio.org/institution/mae-fah-laung-university" xlink:type="simple">MFLUCC</named-content> 25-0006) grouped with <italic><tp:taxon-name><tp:taxon-name-part taxon-name-part-type="genus" reg="Colletotrichum">Colletotrichum</tp:taxon-name-part><tp:taxon-name-part taxon-name-part-type="species" reg="chrysophilum">chrysophilum</tp:taxon-name-part></tp:taxon-name></italic> (URM7368, A20_F13_004, PP_212b, PP_211a, PP_209c, PP_208d, PP_210d, and CBS 146410) with 100% <abbrev xmlns:xlink="http://www.w3.org/1999/xlink" xlink:title="Maximum likelihood" id="ABBRID0EGBAI" xlink:type="simple">ML</abbrev> and 1.00 PP support (Fig. <xref ref-type="fig" rid="F2">2</xref>). Based on our phylogenetic analyses, <italic><tp:taxon-name><tp:taxon-name-part taxon-name-part-type="genus" reg="Colletotrichum">C.</tp:taxon-name-part><tp:taxon-name-part taxon-name-part-type="species" reg="chrysophilum">chrysophilum</tp:taxon-name-part></tp:taxon-name></italic> is positioned within the <italic><tp:taxon-name><tp:taxon-name-part taxon-name-part-type="genus" reg="Colletotrichum">C.</tp:taxon-name-part><tp:taxon-name-part taxon-name-part-type="species" reg="gloeosporioides">gloeosporioides</tp:taxon-name-part></tp:taxon-name></italic> species complex (Figs <xref ref-type="fig" rid="F1">1</xref>, <xref ref-type="fig" rid="F2">2</xref>), congruent with the findings of <xref ref-type="bibr" rid="B188">Vieira et al. (2017)</xref>. No nucleotide difference was observed in ITS (495 bp), <italic>GAPDH</italic> (219 bp), <italic>CHS</italic>1 (267 bp), <italic>ACT</italic> (216 bp), <italic>TUB</italic>2 (648 bp), and <italic>CAM</italic> (656 bp) regions between our isolate (<named-content xmlns:xlink="http://www.w3.org/1999/xlink" content-type="dwc:institutional_code" xlink:title="Mae Fah Luang University Culture Collection" xlink:href="http://grbio.org/institution/mae-fah-laung-university" xlink:type="simple">MFLUCC</named-content> 25-0006) and <italic><tp:taxon-name><tp:taxon-name-part taxon-name-part-type="genus" reg="Colletotrichum">C.</tp:taxon-name-part><tp:taxon-name-part taxon-name-part-type="species" reg="chrysophilum">chrysophilum</tp:taxon-name-part></tp:taxon-name></italic> (URM7368).</p><p><named-content xmlns:xlink="http://www.w3.org/1999/xlink" content-type="dwc:institutional_code" xlink:title="Mae Fah Luang University Culture Collection" xlink:href="http://grbio.org/institution/mae-fah-laung-university" xlink:type="simple">MFLUCC</named-content> 25-0006 is morphologically similar to the ex-type of <italic><tp:taxon-name><tp:taxon-name-part taxon-name-part-type="genus" reg="Colletotrichum">C.</tp:taxon-name-part><tp:taxon-name-part taxon-name-part-type="species" reg="chrysophilum">chrysophilum</tp:taxon-name-part></tp:taxon-name></italic> (URM7368), producing hyaline, smooth-walled, guttulate, aseptate, and cylindrical or oblong conidia with rounded ends (<xref ref-type="bibr" rid="B188">Vieira et al. 2017</xref>). The conidial L/W ratio of our isolate is similar to that of <italic><tp:taxon-name><tp:taxon-name-part taxon-name-part-type="genus" reg="Colletotrichum">C.</tp:taxon-name-part><tp:taxon-name-part taxon-name-part-type="species" reg="chrysophilum">chrysophilum</tp:taxon-name-part></tp:taxon-name></italic> (URM7368) (L/W ratio = 3.1 vs. 3.1).</p><p>Based on phylogenetic and morphological species concepts, we identify our isolate as <italic><tp:taxon-name><tp:taxon-name-part taxon-name-part-type="genus" reg="Colletotrichum">Colletotrichum</tp:taxon-name-part><tp:taxon-name-part taxon-name-part-type="species" reg="chrysophilum">chrysophilum</tp:taxon-name-part></tp:taxon-name></italic>. This study represents the first report of <italic><tp:taxon-name><tp:taxon-name-part taxon-name-part-type="genus" reg="Colletotrichum">C.</tp:taxon-name-part><tp:taxon-name-part taxon-name-part-type="species" reg="chrysophilum">chrysophilum</tp:taxon-name-part></tp:taxon-name></italic> associated with leaf spots on <italic>Terminalia</italic> sp. and establishes a new geographical record in Thailand.</p></tp:treatment-sec><tp:treatment-sec><!--Section generated to contain objects referenced in tp:taxon-treatment.--><fig id="F2" position="float" orientation="portrait"><object-id xmlns:xlink="http://www.w3.org/1999/xlink" content-type="doi" xlink:type="simple">10.3897/mycokeys.119.152323.figure2</object-id><object-id xmlns:xlink="http://www.w3.org/1999/xlink" content-type="zenodo_dep_id" xlink:type="simple">15812279</object-id><object-id xmlns:xlink="http://www.w3.org/1999/xlink" content-type="arpha" xlink:type="simple">DDC7D92F-BED5-5BB7-A0D3-747D473E0E5A</object-id><label>Figure 2.</label><caption><p>Maximum likelihood analysis (IQ-tree) based on a combined dataset of ITS, <italic>GAPDH</italic>, <italic>CHS</italic>1, <italic>ACT</italic>, <italic>TUB</italic>2, <italic>H</italic>3, and <italic>CAM</italic> sequences from dataset 2, which includes all species in the <italic><tp:taxon-name><tp:taxon-name-part taxon-name-part-type="genus" reg="Colletotrichum">C.</tp:taxon-name-part><tp:taxon-name-part taxon-name-part-type="species" reg="gloeosporioides">gloeosporioides</tp:taxon-name-part></tp:taxon-name></italic> species complex. Bootstrap support values (<abbrev xmlns:xlink="http://www.w3.org/1999/xlink" xlink:title="Maximum likelihood" id="ABBRID0EZDAG" xlink:type="simple">ML</abbrev> ≥ 80%) and Bayesian posterior probabilities (PP ≥ 0.95) are given above the branches or near the nodes as <abbrev xmlns:xlink="http://www.w3.org/1999/xlink" xlink:title="Maximum likelihood" id="ABBRID0E4DAG" xlink:type="simple">ML</abbrev>/PP. Hyphens (--) indicate bootstrap support values below 80% for <abbrev xmlns:xlink="http://www.w3.org/1999/xlink" xlink:title="Maximum likelihood" id="ABBRID0EBEAG" xlink:type="simple">ML</abbrev> and posterior probabilities below 0.95. The tree is rooted with <italic><tp:taxon-name><tp:taxon-name-part taxon-name-part-type="genus" reg="Colletotrichum">C.</tp:taxon-name-part><tp:taxon-name-part taxon-name-part-type="species" reg="beeveri">beeveri</tp:taxon-name-part></tp:taxon-name></italic> (CBS 128527) and <italic><tp:taxon-name><tp:taxon-name-part taxon-name-part-type="genus" reg="Colletotrichum">C.</tp:taxon-name-part><tp:taxon-name-part taxon-name-part-type="species" reg="boninense">boninense</tp:taxon-name-part></tp:taxon-name></italic> (CBS 123755), belonging to the <italic><tp:taxon-name><tp:taxon-name-part taxon-name-part-type="genus" reg="Colletotrichum">C.</tp:taxon-name-part><tp:taxon-name-part taxon-name-part-type="species" reg="boninense">boninense</tp:taxon-name-part></tp:taxon-name></italic> species complex. Type, ex-type, and reference species are denoted with <sup>T</sup>. Our isolates are in bold red font. Different color blocks represent distinct species complexes.</p></caption><graphic xmlns:xlink="http://www.w3.org/1999/xlink" xlink:href="mycokeys-119-137-g002.jpg" position="float" orientation="portrait" xlink:type="simple" id="oo_1366881.jpg"><uri content-type="original_file" xlink:type="simple">https://binary.pensoft.net/fig/1366881</uri></graphic></fig><fig id="F1" position="float" orientation="portrait"><object-id xmlns:xlink="http://www.w3.org/1999/xlink" content-type="doi" xlink:type="simple">10.3897/mycokeys.119.152323.figure1</object-id><object-id xmlns:xlink="http://www.w3.org/1999/xlink" content-type="zenodo_dep_id" xlink:type="simple">15812271</object-id><object-id xmlns:xlink="http://www.w3.org/1999/xlink" content-type="arpha" xlink:type="simple">B419C80C-B583-5077-B4AD-BE104B5D1512</object-id><label>Figure 1.</label><caption><p>Maximum likelihood analysis (IQ-tree) based on a combined dataset of ITS, <italic>GAPDH</italic>, <italic>CHS</italic>1, <italic>ACT</italic>, <italic>TUB</italic>2, <italic>H</italic>3, and <italic>CAM</italic> sequences from dataset 1, which includes all <italic><tp:taxon-name><tp:taxon-name-part taxon-name-part-type="genus" reg="Colletotrichum">Colletotrichum</tp:taxon-name-part></tp:taxon-name></italic> species. Bootstrap support values (<abbrev xmlns:xlink="http://www.w3.org/1999/xlink" xlink:title="Maximum likelihood" id="ABBRID0E6AAG" xlink:type="simple">ML</abbrev> ≥ 80%) and Bayesian posterior probabilities (PP ≥ 0.95) are given above the branches or near the nodes as <abbrev xmlns:xlink="http://www.w3.org/1999/xlink" xlink:title="Maximum likelihood" id="ABBRID0EDBAG" xlink:type="simple">ML</abbrev>/PP. Hyphens (--) indicate bootstrap support values below 80% for <abbrev xmlns:xlink="http://www.w3.org/1999/xlink" xlink:title="Maximum likelihood" id="ABBRID0EHBAG" xlink:type="simple">ML</abbrev> and posterior probabilities below 0.95. The tree is rooted with <italic><tp:taxon-name><tp:taxon-name-part taxon-name-part-type="genus" reg="Monilochaetes">Monilochaetes</tp:taxon-name-part><tp:taxon-name-part taxon-name-part-type="species" reg="infuscans">infuscans</tp:taxon-name-part></tp:taxon-name></italic> (CBS 869.96) and <italic><tp:taxon-name><tp:taxon-name-part taxon-name-part-type="genus" reg="Monilochaetes">M.</tp:taxon-name-part><tp:taxon-name-part taxon-name-part-type="species" reg="melastomae">melastomae</tp:taxon-name-part></tp:taxon-name></italic> (CBS145059). Type, ex-type, and reference species are denoted with <sup>T</sup>. Our isolates are in bold red font, while our new species are in bold blue font. Different color blocks represent distinct species complexes, with a single color used to denote singleton species.</p></caption><graphic xmlns:xlink="http://www.w3.org/1999/xlink" xlink:href="mycokeys-119-137-g001.jpg" position="float" orientation="portrait" xlink:type="simple" id="oo_1366880.jpg"><uri content-type="original_file" xlink:type="simple">https://binary.pensoft.net/fig/1366880</uri></graphic></fig></tp:treatment-sec><ref-list><ref id="B152"><mixed-citation xmlns:xlink="http://www.w3.org/1999/xlink" xlink:type="simple"><person-group><name name-style="western"><surname>Rojas</surname><given-names>EI</given-names></name><name name-style="western"><surname>Rehner</surname><given-names>SA</given-names></name><name name-style="western"><surname>Samuels</surname><given-names>GJ</given-names></name><name name-style="western"><surname>Van Bael</surname><given-names>SA</given-names></name><name name-style="western"><surname>Herre</surname><given-names>EA</given-names></name><name name-style="western"><surname>Cannon</surname><given-names>P</given-names></name><name name-style="western"><surname>Chen</surname><given-names>R</given-names></name><name name-style="western"><surname>Pang</surname><given-names>J</given-names></name><name name-style="western"><surname>Wang</surname><given-names>RW</given-names></name><name name-style="western"><surname>Zhang</surname><given-names>Y</given-names></name><etal/></person-group> (<year>2010</year>) <article-title><italic><tp:taxon-name><tp:taxon-name-part taxon-name-part-type="genus">Colletotrichum</tp:taxon-name-part><tp:taxon-name-part taxon-name-part-type="species">gloeosporioides</tp:taxon-name-part></tp:taxon-name></italic> s.l. associated with <italic><tp:taxon-name><tp:taxon-name-part taxon-name-part-type="genus">Theobroma</tp:taxon-name-part><tp:taxon-name-part taxon-name-part-type="species">cacao</tp:taxon-name-part></tp:taxon-name></italic> and other plants in Panamá: Multilocus phylogenies distinguish host-associated pathogens from asymptomatic endophytes.</article-title><source>Mycologia</source><volume>102</volume>: <fpage>1318</fpage>–<lpage>1338</lpage>. <ext-link xlink:href="10.3852/09-244" ext-link-type="doi" xlink:type="simple">https://doi.org/10.3852/09-244</ext-link></mixed-citation></ref><ref id="B43"><mixed-citation xmlns:xlink="http://www.w3.org/1999/xlink" xlink:type="simple"><person-group><name name-style="western"><surname>Doyle</surname><given-names>VP</given-names></name><name name-style="western"><surname>Oudemans</surname><given-names>PV</given-names></name><name name-style="western"><surname>Rehner</surname><given-names>SA</given-names></name><name name-style="western"><surname>Litt</surname><given-names>A</given-names></name></person-group> (<year>2013</year>) Habitat and host indicate lineage identity in <italic><tp:taxon-name><tp:taxon-name-part taxon-name-part-type="genus">Colletotrichum</tp:taxon-name-part><tp:taxon-name-part taxon-name-part-type="species">gloeosporioides</tp:taxon-name-part></tp:taxon-name></italic> s.l. from wild and agricultural landscapes in North America. PLoS ONE 8: e62394. <ext-link xlink:href="10.1371/journal.pone.0062394" ext-link-type="doi" xlink:type="simple">https://doi.org/10.1371/journal.pone.0062394</ext-link></mixed-citation></ref><ref id="B188"><mixed-citation xmlns:xlink="http://www.w3.org/1999/xlink" xlink:type="simple"><person-group><name name-style="western"><surname>Vieira</surname><given-names>WA</given-names></name><name name-style="western"><surname>Lima</surname><given-names>WG</given-names></name><name name-style="western"><surname>Nascimento</surname><given-names>ES</given-names></name><name name-style="western"><surname>Michereff</surname><given-names>SJ</given-names></name><name name-style="western"><surname>Câmara</surname><given-names>MP</given-names></name><name name-style="western"><surname>Doyle</surname><given-names>VP</given-names></name></person-group> (<year>2017</year>) The impact of phenotypic and molecular data on the inference of <italic><tp:taxon-name><tp:taxon-name-part taxon-name-part-type="genus">Colletotrichum</tp:taxon-name-part></tp:taxon-name></italic> diversity associated with <italic><tp:taxon-name><tp:taxon-name-part taxon-name-part-type="other">Musa.</tp:taxon-name-part></tp:taxon-name></italic> Mycologia 109: 912–934. <ext-link xlink:href="10.1080/00275514.2017.1418577" ext-link-type="doi" xlink:type="simple">https://doi.org/10.1080/00275514.2017.1418577</ext-link></mixed-citation></ref><ref id="B53"><mixed-citation xmlns:xlink="http://www.w3.org/1999/xlink" xlink:type="simple"><person-group><name name-style="western"><surname>Fuentes-Aragón</surname><given-names>D</given-names></name><name name-style="western"><surname>Rebollar-Alviter</surname><given-names>A</given-names></name><name name-style="western"><surname>Osnaya-González</surname><given-names>M</given-names></name><name name-style="western"><surname>Enciso-Maldonado</surname><given-names>GA</given-names></name><name name-style="western"><surname>González-Reyes</surname><given-names>H</given-names></name><name name-style="western"><surname>Silva-Rojas</surname><given-names>HV</given-names></name></person-group> (<year>2021</year>) <article-title>Multilocus phylogenetic analyses suggest the presence of <italic><tp:taxon-name><tp:taxon-name-part taxon-name-part-type="genus">Colletotrichum</tp:taxon-name-part><tp:taxon-name-part taxon-name-part-type="species">chrysophilum</tp:taxon-name-part></tp:taxon-name></italic> causing banana anthracnose in Mexico.</article-title><source>Journal of Plant Diseases and Protection</source><volume>128</volume>: <fpage>589</fpage>–<lpage>595</lpage>. <ext-link xlink:href="10.1007/s41348-020-00396-w" ext-link-type="doi" xlink:type="simple">https://doi.org/10.1007/s41348-020-00396-w</ext-link></mixed-citation></ref><ref id="B186"><mixed-citation xmlns:xlink="http://www.w3.org/1999/xlink" xlink:type="simple"><person-group><name name-style="western"><surname>Veloso</surname><given-names>JS</given-names></name><name name-style="western"><surname>Câmara</surname><given-names>MP</given-names></name><name name-style="western"><surname>Lima</surname><given-names>WG</given-names></name><name name-style="western"><surname>Michereff</surname><given-names>SJ</given-names></name><name name-style="western"><surname>Doyle</surname><given-names>VP</given-names></name></person-group> (<year>2018</year>) <article-title>Why species delimitation matters for fungal ecology: <italic><tp:taxon-name><tp:taxon-name-part taxon-name-part-type="genus">Colletotrichum</tp:taxon-name-part></tp:taxon-name></italic> diversity on wild and cultivated cashew in Brazil.</article-title><source>Fungal Biology</source><volume>122</volume>: <fpage>677</fpage>–<lpage>691</lpage>. <ext-link xlink:href="10.1016/j.funbio.2018.03.005" ext-link-type="doi" xlink:type="simple">https://doi.org/10.1016/j.funbio.2018.03.005</ext-link></mixed-citation></ref><ref id="B187"><mixed-citation xmlns:xlink="http://www.w3.org/1999/xlink" xlink:type="simple"><person-group><name name-style="western"><surname>Veloso</surname><given-names>JS</given-names></name><name name-style="western"><surname>Lima</surname><given-names>WG</given-names></name><name name-style="western"><surname>Reis</surname><given-names>A</given-names></name><name name-style="western"><surname>Doyle</surname><given-names>VP</given-names></name><name name-style="western"><surname>Michereff</surname><given-names>SJ</given-names></name><name name-style="western"><surname>Câmara</surname><given-names>MP</given-names></name></person-group> (<year>2021</year>) <article-title>Factors influencing biological traits and aggressiveness of <italic><tp:taxon-name><tp:taxon-name-part taxon-name-part-type="genus">Colletotrichum</tp:taxon-name-part></tp:taxon-name></italic> species associated with cashew anthracnose in Brazil.</article-title><source>Plant Pathology</source><volume>70</volume>: <fpage>167</fpage>–<lpage>180</lpage>. <ext-link xlink:href="10.1111/PPA.13276" ext-link-type="doi" xlink:type="simple">https://doi.org/10.1111/PPA.13276</ext-link></mixed-citation></ref><ref id="B51"><mixed-citation xmlns:xlink="http://www.w3.org/1999/xlink" xlink:type="simple"><person-group><name name-style="western"><surname>Fuentes-Aragón</surname><given-names>D</given-names></name><name name-style="western"><surname>Guarnaccia</surname><given-names>V</given-names></name><name name-style="western"><surname>Rebollar-Alviter</surname><given-names>A</given-names></name><name name-style="western"><surname>Juárez-Vázquez</surname><given-names>SB</given-names></name><name name-style="western"><surname>Aguirre-Rayo</surname><given-names>F</given-names></name><name name-style="western"><surname>Silva-Rojas</surname><given-names>HV</given-names></name></person-group> (<year>2020a</year>) <article-title>Multilocus identification and thiophanate-methyl sensitivity of <italic><tp:taxon-name><tp:taxon-name-part taxon-name-part-type="genus">Colletotrichum</tp:taxon-name-part><tp:taxon-name-part taxon-name-part-type="species">gloeosporioides</tp:taxon-name-part></tp:taxon-name></italic> species complex associated with fruit with symptoms and symptomless leaves of mango.</article-title><source>Plant Pathology</source><volume>69</volume>: <fpage>1125</fpage>–<lpage>1138</lpage>. <ext-link xlink:href="10.1111/ppa.13195" ext-link-type="doi" xlink:type="simple">https://doi.org/10.1111/ppa.13195</ext-link></mixed-citation></ref><ref id="B52"><mixed-citation xmlns:xlink="http://www.w3.org/1999/xlink" xlink:type="simple"><person-group><name name-style="western"><surname>Fuentes-Aragón</surname><given-names>D</given-names></name><name name-style="western"><surname>Silva-Rojas</surname><given-names>HV</given-names></name><name name-style="western"><surname>Guarnaccia</surname><given-names>V</given-names></name><name name-style="western"><surname>Mora-Aguilera</surname><given-names>JA</given-names></name><name name-style="western"><surname>Aranda-Ocampo</surname><given-names>S</given-names></name><name name-style="western"><surname>Bautista-Martínez</surname><given-names>N</given-names></name><name name-style="western"><surname>Téliz-Ortiz</surname><given-names>D</given-names></name></person-group> (<year>2020b</year>) <article-title><italic><tp:taxon-name><tp:taxon-name-part taxon-name-part-type="genus">Colletotrichum</tp:taxon-name-part></tp:taxon-name></italic> species causing anthracnose on avocado fruit in Mexico: Current status.</article-title><source>Plant Pathology</source><volume>69</volume>: <fpage>1513</fpage>–<lpage>1528</lpage>. <ext-link xlink:href="10.1111/ppa.13234" ext-link-type="doi" xlink:type="simple">https://doi.org/10.1111/ppa.13234</ext-link></mixed-citation></ref><ref id="B167"><mixed-citation xmlns:xlink="http://www.w3.org/1999/xlink" xlink:type="simple"><person-group><name name-style="western"><surname>Soares</surname><given-names>MG</given-names></name><name name-style="western"><surname>Alves</surname><given-names>E</given-names></name><name name-style="western"><surname>Silveira</surname><given-names>AL</given-names></name><name name-style="western"><surname>Pereira</surname><given-names>FD</given-names></name><name name-style="western"><surname>Guimarães</surname><given-names>SS</given-names></name></person-group> (<year>2021</year>) <article-title><italic><tp:taxon-name><tp:taxon-name-part taxon-name-part-type="genus">Colletotrichum</tp:taxon-name-part><tp:taxon-name-part taxon-name-part-type="species">siamense</tp:taxon-name-part></tp:taxon-name></italic> is the main aetiological agent of anthracnose of avocado in south-eastern Brazil.</article-title><source>Plant Pathology</source><volume>70</volume>: <fpage>154</fpage>–<lpage>166</lpage>. <ext-link xlink:href="10.1111/PPA.13262" ext-link-type="doi" xlink:type="simple">https://doi.org/10.1111/PPA.13262</ext-link></mixed-citation></ref><ref id="B125"><mixed-citation xmlns:xlink="http://www.w3.org/1999/xlink" xlink:type="simple"><person-group><name name-style="western"><surname>Machado</surname><given-names>SDC</given-names></name><name name-style="western"><surname>Veloso</surname><given-names>JS</given-names></name><name name-style="western"><surname>Câmara</surname><given-names>MP</given-names></name><name name-style="western"><surname>Campos</surname><given-names>F</given-names></name><name name-style="western"><surname>Sarmento</surname><given-names>RDA</given-names></name><name name-style="western"><surname>Giongo</surname><given-names>MV</given-names></name><name name-style="western"><surname>dos Santos</surname><given-names>GR</given-names></name></person-group> (<year>2021</year>) First report of <italic><tp:taxon-name><tp:taxon-name-part taxon-name-part-type="genus">Colletotrichum</tp:taxon-name-part><tp:taxon-name-part taxon-name-part-type="species">chrysophillum</tp:taxon-name-part></tp:taxon-name></italic> causing cassava anthracnose in Brazil. Plant Disease 105: 1196. <ext-link xlink:href="10.1094/PDIS-09-20-1925-PDN" ext-link-type="doi" xlink:type="simple">https://doi.org/10.1094/PDIS-09-20-1925-PDN</ext-link></mixed-citation></ref><ref id="B143"><mixed-citation xmlns:xlink="http://www.w3.org/1999/xlink" xlink:type="simple"><person-group><name name-style="western"><surname>Pacheco-Esteva</surname><given-names>MC</given-names></name><name name-style="western"><surname>Soto-Castro</surname><given-names>D</given-names></name><name name-style="western"><surname>Vásquez-López</surname><given-names>A</given-names></name><name name-style="western"><surname>Lima</surname><given-names>NB</given-names></name><name name-style="western"><surname>Tovar-Pedraza</surname><given-names>JM</given-names></name></person-group> (<year>2022</year>) First report of <italic><tp:taxon-name><tp:taxon-name-part taxon-name-part-type="genus">Colletotrichum</tp:taxon-name-part><tp:taxon-name-part taxon-name-part-type="species">chrysophilum</tp:taxon-name-part></tp:taxon-name></italic> causing papaya anthracnose in Mexico. Plant Disease 106: 3213. <ext-link xlink:href="10.1094/PDIS-03-22-0681-PDN" ext-link-type="doi" xlink:type="simple">https://doi.org/10.1094/PDIS-03-22-0681-PDN</ext-link></mixed-citation></ref><ref id="B168"><mixed-citation xmlns:xlink="http://www.w3.org/1999/xlink" xlink:type="simple"><person-group><name name-style="western"><surname>Soares</surname><given-names>VF</given-names></name><name name-style="western"><surname>Velho</surname><given-names>AC</given-names></name><name name-style="western"><surname>Stadnik</surname><given-names>MJ</given-names></name></person-group> (<year>2022</year>) First report of <italic><tp:taxon-name><tp:taxon-name-part taxon-name-part-type="genus">Colletotrichum</tp:taxon-name-part><tp:taxon-name-part taxon-name-part-type="species">chrysophilum</tp:taxon-name-part></tp:taxon-name></italic> causing anthracnose on blueberry in Brazil. Plant Disease 106: 322. <ext-link xlink:href="10.1094/PDIS-04-21-0873-PDN" ext-link-type="doi" xlink:type="simple">https://doi.org/10.1094/PDIS-04-21-0873-PDN</ext-link></mixed-citation></ref><ref id="B94"><mixed-citation xmlns:xlink="http://www.w3.org/1999/xlink" xlink:type="simple"><person-group><name name-style="western"><surname>Khodadadi</surname><given-names>F</given-names></name><name name-style="western"><surname>González</surname><given-names>JB</given-names></name><name name-style="western"><surname>Martin</surname><given-names>PL</given-names></name><name name-style="western"><surname>Giroux</surname><given-names>E</given-names></name><name name-style="western"><surname>Bilodeau</surname><given-names>GJ</given-names></name><name name-style="western"><surname>Peter</surname><given-names>KA</given-names></name><name name-style="western"><surname>Doyle</surname><given-names>VP</given-names></name><name name-style="western"><surname>Aćimović</surname><given-names>SG</given-names></name></person-group> (<year>2020</year>) Identification and characterization of <italic><tp:taxon-name><tp:taxon-name-part taxon-name-part-type="genus">Colletotrichum</tp:taxon-name-part></tp:taxon-name></italic> species causing apple bitter rot in New York and description of <italic><tp:taxon-name><tp:taxon-name-part taxon-name-part-type="genus">C.</tp:taxon-name-part><tp:taxon-name-part taxon-name-part-type="species">noveboracense</tp:taxon-name-part></tp:taxon-name></italic> sp. nov. Scientific Reports 10: 11043. <ext-link xlink:href="10.1038/s41598-020-66761-9" ext-link-type="doi" xlink:type="simple">https://doi.org/10.1038/s41598-020-66761-9</ext-link></mixed-citation></ref><ref id="B14"><mixed-citation xmlns:xlink="http://www.w3.org/1999/xlink" xlink:type="simple"><person-group><name name-style="western"><surname>Cabrefiga</surname><given-names>J</given-names></name><name name-style="western"><surname>Pizà</surname><given-names>D</given-names></name><name name-style="western"><surname>Vilardell</surname><given-names>P</given-names></name><name name-style="western"><surname>Luque</surname><given-names>J</given-names></name></person-group> (<year>2022</year>) First report of <italic><tp:taxon-name><tp:taxon-name-part taxon-name-part-type="genus">Colletotrichum</tp:taxon-name-part><tp:taxon-name-part taxon-name-part-type="species">chrysophilum</tp:taxon-name-part></tp:taxon-name></italic> causing apple bitter rot in Spain. Plant Disease 106: 1752. <ext-link xlink:href="10.1094/PDIS-07-21-1578-PDN" ext-link-type="doi" xlink:type="simple">https://doi.org/10.1094/PDIS-07-21-1578-PDN</ext-link></mixed-citation></ref><ref id="B39"><mixed-citation xmlns:xlink="http://www.w3.org/1999/xlink" xlink:type="simple"><person-group><name name-style="western"><surname>Deltedesco</surname><given-names>E</given-names></name><name name-style="western"><surname>Oettl</surname><given-names>S</given-names></name></person-group> (<year>2023</year>) First report of preharvest decay caused by <italic><tp:taxon-name><tp:taxon-name-part taxon-name-part-type="genus">Colletotrichum</tp:taxon-name-part><tp:taxon-name-part taxon-name-part-type="species">chrysophilum</tp:taxon-name-part></tp:taxon-name></italic> on apples in Italy (South Tyrol). Plant Disease 107: 967. <ext-link xlink:href="10.1094/PDIS-11-21-2453-PDN" ext-link-type="doi" xlink:type="simple">https://doi.org/10.1094/PDIS-11-21-2453-PDN</ext-link></mixed-citation></ref><ref id="B8"><mixed-citation xmlns:xlink="http://www.w3.org/1999/xlink" xlink:type="simple"><person-group><name name-style="western"><surname>Astolfi</surname><given-names>P</given-names></name><name name-style="western"><surname>Velho</surname><given-names>AC</given-names></name><name name-style="western"><surname>Moreira</surname><given-names>V</given-names></name><name name-style="western"><surname>Mondino</surname><given-names>PE</given-names></name><name name-style="western"><surname>Alaniz</surname><given-names>SM</given-names></name><name name-style="western"><surname>Stadnik</surname><given-names>MJ</given-names></name></person-group> (<year>2022</year>) <article-title>Reclassification of the main causal agent of <tp:taxon-name><tp:taxon-name-part taxon-name-part-type="species">Glomerella</tp:taxon-name-part></tp:taxon-name> leaf spot on apple into <italic><tp:taxon-name><tp:taxon-name-part taxon-name-part-type="genus">Colletotrichum</tp:taxon-name-part><tp:taxon-name-part taxon-name-part-type="species">chrysophilum</tp:taxon-name-part></tp:taxon-name></italic> in southern Brazil and Uruguay.</article-title><source>Phytopathology</source><volume>112</volume>: <fpage>1825</fpage>–<lpage>1832</lpage>. <ext-link xlink:href="10.1094/phyto-12-21-0527-sc" ext-link-type="doi" xlink:type="simple">https://doi.org/10.1094/phyto-12-21-0527-sc</ext-link></mixed-citation></ref><ref id="B42"><mixed-citation xmlns:xlink="http://www.w3.org/1999/xlink" xlink:type="simple"><person-group><name name-style="western"><surname>dos Santos</surname><given-names>GR</given-names></name><name name-style="western"><surname>de Moraes</surname><given-names>AJG</given-names></name><name name-style="western"><surname>Cavalcante</surname><given-names>APS</given-names></name><name name-style="western"><surname>da Silva</surname><given-names>GB</given-names></name></person-group> (<year>2022</year>) <article-title>First report of leaf anthracnose caused by <italic><tp:taxon-name><tp:taxon-name-part taxon-name-part-type="genus">Colletotrichum</tp:taxon-name-part><tp:taxon-name-part taxon-name-part-type="species">chrysophilum</tp:taxon-name-part></tp:taxon-name></italic> on açaí palm (<italic><tp:taxon-name><tp:taxon-name-part taxon-name-part-type="genus">Euterpe</tp:taxon-name-part><tp:taxon-name-part taxon-name-part-type="species">oleracea</tp:taxon-name-part></tp:taxon-name></italic> Mart.) in Brazil.</article-title><source>Journal of General Plant Pathology</source><volume>88</volume>: <fpage>212</fpage>–<lpage>216</lpage>. <ext-link xlink:href="10.1007/s10327-022-01059-4" ext-link-type="doi" xlink:type="simple">https://doi.org/10.1007/s10327-022-01059-4</ext-link></mixed-citation></ref><ref id="B4"><mixed-citation xmlns:xlink="http://www.w3.org/1999/xlink" xlink:type="simple"><person-group><name name-style="western"><surname>Andrello</surname><given-names>AJ</given-names></name><name name-style="western"><surname>Velho</surname><given-names>AC</given-names></name><name name-style="western"><surname>Soares</surname><given-names>VF</given-names></name><name name-style="western"><surname>de Godoy</surname><given-names>RS</given-names></name><name name-style="western"><surname>de Freitas</surname><given-names>MB</given-names></name><name name-style="western"><surname>Valdebenito-Sanhueza</surname><given-names>RM</given-names></name><name name-style="western"><surname>Kulcheski</surname><given-names>FR</given-names></name><name name-style="western"><surname>Stadnik</surname><given-names>MJ</given-names></name></person-group> (<year>2024</year>) Comparative virulence of <italic><tp:taxon-name><tp:taxon-name-part taxon-name-part-type="genus">Colletotrichum</tp:taxon-name-part><tp:taxon-name-part taxon-name-part-type="species">chrysophilum</tp:taxon-name-part></tp:taxon-name></italic> and <italic><tp:taxon-name><tp:taxon-name-part taxon-name-part-type="genus">Colletotrichum</tp:taxon-name-part><tp:taxon-name-part taxon-name-part-type="species">nymphaeae</tp:taxon-name-part></tp:taxon-name></italic> on apple leaves. Physiological and Molecular Plant Pathology 131: 102285. <ext-link xlink:href="10.1016/J.PMPP.2024.102285" ext-link-type="doi" xlink:type="simple">https://doi.org/10.1016/J.PMPP.2024.102285</ext-link></mixed-citation></ref></ref-list></tp:taxon-treatment>
