# Supplementary material for: ﻿Phylogenetic diversity of Colletotrichum species (Sordariomycetes, Glomerellales, Glomerellaceae) associated with plant diseases in Thailand
Source: MycoKeys. 2025 Jul 3;119:137–95. doi: 10.3897/mycokeys.119.152323 (PMC12246801; doi:10.3897/mycokeys.119.152323)
Supplement: XML Treatment for Colletotrichum fructicola [file mycokeys.119.152323-treatment5.xml]

<!DOCTYPE tp:taxon-treatment
  PUBLIC "-//TaxonX//DTD Taxonomic Treatment Publishing DTD v0 20100105//EN" "tax-treatment-NSO.dtd">
<tp:taxon-treatment xmlns:tp="http://www.plazi.org/taxpub"><tp:treatment-meta><kwd-group><label>Taxon classification</label><kwd>
                  <named-content content-type="kingdom">Fungi</named-content>
                </kwd><kwd>
                  <named-content content-type="order">Glomerellales</named-content>
                </kwd><kwd>
                  <named-content content-type="family">Glomerellaceae</named-content>
                </kwd></kwd-group><mixed-citation publication-type="journal"><person-group><name><surname>Gomdola</surname><given-names>Deecksha</given-names></name><name><surname>Jeewon</surname><given-names>Rajesh</given-names></name><name><surname>McKenzie</surname><given-names>Eric H.C.</given-names></name><name><surname>Jayawardena</surname><given-names>Ruvishika S.</given-names></name><name><surname>Al-Otibi</surname><given-names>Fatimah</given-names></name><name><surname>Tang</surname><given-names>Xia</given-names></name><name><surname>Wang</surname><given-names>Yong</given-names></name><name><surname>Hyde</surname><given-names>Kevin D.</given-names></name><name><surname>Fu</surname><given-names>Li</given-names></name></person-group><article-title>﻿Phylogenetic diversity of <italic><tp:taxon-name><tp:taxon-name-part taxon-name-part-type="genus" reg="Colletotrichum">Colletotrichum</tp:taxon-name-part></tp:taxon-name></italic> species (<tp:taxon-name><tp:taxon-name-part taxon-name-part-type="class">Sordariomycetes</tp:taxon-name-part></tp:taxon-name>, <tp:taxon-name><tp:taxon-name-part taxon-name-part-type="order">Glomerellales</tp:taxon-name-part></tp:taxon-name>, <tp:taxon-name><tp:taxon-name-part taxon-name-part-type="family">Glomerellaceae</tp:taxon-name-part></tp:taxon-name>) associated with plant diseases in Thailand</article-title><source>MycoKeys</source><day>03</day><month>07</month><year>2025</year><volume>119</volume><fpage>137</fpage><lpage>195</lpage><pub-id pub-id-type="doi">10.3897/mycokeys.119.152323</pub-id></mixed-citation></tp:treatment-meta><tp:nomenclature><label>﻿</label><tp:taxon-name>
                <object-id xmlns:xlink="http://www.w3.org/1999/xlink" content-type="arpha" xlink:type="simple">04E751BE-D2AB-529A-A537-A3B64F10ED19</object-id>
                <tp:taxon-name-part taxon-name-part-type="genus" reg="Colletotrichum">Colletotrichum</tp:taxon-name-part>
                <tp:taxon-name-part taxon-name-part-type="species" reg="fructicola">fructicola</tp:taxon-name-part>
                <object-id xmlns:xlink="http://www.w3.org/1999/xlink" xlink:type="simple">Index Fungorum: IF515409</object-id>
                <object-id xmlns:xlink="http://www.w3.org/1999/xlink" xlink:type="simple">Facesoffungi Number: FoF06767</object-id>
              </tp:taxon-name><tp:taxon-authority>Prihast., L. Cai &amp; K.D. Hyde, in Prihastuti et al. Fungal Diversity 39:96 (2009)</tp:taxon-authority><xref ref-type="fig" rid="F2">Figs 2</xref><xref ref-type="fig" rid="F9">, 9</xref></tp:nomenclature><tp:treatment-sec sec-type="description" id="SECID0EGYBI"><title>Description.</title><p>Associated with leaf spots, blight, and blotches. <bold><italic>Leaf spots</italic></bold> circular or irregular, pale brown to brown, surrounded with a dark brown margin. Leaf blight brown, surrounded with a dark brown margin. <bold><italic>Leaf blotches</italic></bold> reddish brown to dark brown. Sexual morph on substrate: <bold><italic>Ascomata</italic></bold> 75–150 × 80–150 µm (x̄ = 95 × 98 µm, n = 5), solitary, semi-immersed, globose to subglobose, brown, ostiolate. <bold><italic>Setae</italic></bold> not observed. Sexual morph on <abbrev xmlns:xlink="http://www.w3.org/1999/xlink" xlink:title="potato dextrose agar" id="ABBRID0EYYBI" xlink:type="simple">PDA</abbrev>: <bold><italic>Ascomata</italic></bold> 100–200 × 100–190 µm (x̄ = 131 × 123 µm, n = 5), solitary or aggregated, semi-immersed or superficial, globose to subglobose, black. <bold><italic>Setae</italic></bold> not observed. <bold><italic>Peridium</italic></bold> 8–38 µm thick (x̄ = 19.1 µm, n = 10), composed of 3–4 layers of thick-walled pseudoparenchymatous cells of <bold><italic>textura angularis</italic>. <italic>Asci</italic></bold> 55–70 × 8–11 µm (x̄ = 63 × 9.5 µm, n = 10), operculate, unitunicate, cylindrical to clavate or cymbiform, 6–8-spored. <bold><italic>Ascospores</italic></bold> 13–23.5 × 4–6.5 µm (x̄ = 17.9 × 5.1 µm, n = 25; L/W ratio = 3.5), uniseriate or biseriate, hyaline, subellipsoidal or oblong, reniform to falcate, somewhat fusiform, slightly curved, smooth-walled, guttulate, aseptate, mostly with obtuse or acute ends. Asexual morph on substrate: <bold><italic>Conidiomata</italic></bold> 80–150 × 60–140 µm (x̄ = 100 × 90 µm, n = 5), solitary, semi-immersed, globose to subglobose, brown, producing creamy to orange conidial mass. <bold><italic>Setae</italic></bold> not observed. Asexual morph on <abbrev xmlns:xlink="http://www.w3.org/1999/xlink" xlink:title="potato dextrose agar" id="ABBRID0ETZBI" xlink:type="simple">PDA</abbrev>: <bold><italic>Conidiomata</italic></bold> 200–800 µm diam. (x̄ = 350 µm, n = 10), semi-immersed, scattered or aggregated, globose to subglobose, exuding creamy to orange conidial mass. <bold><italic>Setae</italic></bold> not observed. <bold><italic>Conidiophores</italic></bold> formed directly from mycelium, hyaline, cylindrical, branched, or unbranched. <bold><italic>Conidiogenous cells</italic></bold> 6.5–22 × 2–4 µm (x̄ = 12.1 × 3 µm, n = 10), hyaline, cylindrical, or ampulliform, straight or flexuous, tapering towards the apex. <bold><italic>Conidia</italic></bold> 12–18 × 4.5–5.5 µm (x̄ = 15.4 × 5 µm, n = 25; L/W ratio = 3.1), hyaline, cylindrical to ovoid, smooth-walled, guttulate, aseptate, with rounded ends. <bold><italic>Chlamydospores</italic></bold> 6–7 × 6.5–8 µm (x̄ = 6.3 × 7.2 µm, n = 5), globose to subglobose, pale brown. <bold><italic>Appressoria</italic></bold> Not observed.</p></tp:treatment-sec><tp:treatment-sec sec-type="description" id="SECID0EM1BI"><title>Culture characteristics.</title><p>Colonies on <abbrev xmlns:xlink="http://www.w3.org/1999/xlink" xlink:title="potato dextrose agar" id="ABBRID0ES1BI" xlink:type="simple">PDA</abbrev> reaching approximately 80 mm diam. after 7 d of incubation at 25 °C; mycelium initially white, becoming dark grey at the center when aged, elevation flat or raised, aerial and dense, with an entire margin.</p><fig id="F9" position="float" orientation="portrait"><object-id xmlns:xlink="http://www.w3.org/1999/xlink" content-type="doi" xlink:type="simple">10.3897/mycokeys.119.152323.figure9</object-id><object-id xmlns:xlink="http://www.w3.org/1999/xlink" content-type="zenodo_dep_id" xlink:type="simple">15812295</object-id><object-id xmlns:xlink="http://www.w3.org/1999/xlink" content-type="arpha" xlink:type="simple">F68AA7F6-2697-53C6-8DC5-451C89019005</object-id><label>Figure 9.</label><caption><p><italic><tp:taxon-name><tp:taxon-name-part taxon-name-part-type="genus" reg="Colletotrichum">Colletotrichum</tp:taxon-name-part><tp:taxon-name-part taxon-name-part-type="species" reg="fructicola">fructicola</tp:taxon-name-part></tp:taxon-name></italic>. <bold>a.</bold> Leaf spots (<italic><tp:taxon-name><tp:taxon-name-part taxon-name-part-type="genus" reg="Castanea">Castanea</tp:taxon-name-part></tp:taxon-name></italic> sp.); <bold>b.</bold> Leaf blight (<italic><tp:taxon-name><tp:taxon-name-part taxon-name-part-type="genus" reg="Hedychium">Hedychium</tp:taxon-name-part></tp:taxon-name></italic> sp.); <bold>c.</bold> Leaf blotches (<italic><tp:taxon-name><tp:taxon-name-part taxon-name-part-type="genus" reg="Rhododendron">Rhododendron</tp:taxon-name-part></tp:taxon-name></italic> sp.); <bold>d.</bold> Ascomata on substrate (<italic><tp:taxon-name><tp:taxon-name-part taxon-name-part-type="genus" reg="Rhododendron">Rhododendron</tp:taxon-name-part></tp:taxon-name></italic> sp.); <bold>e.</bold> Conidiomata sporulating on substrate (<italic><tp:taxon-name><tp:taxon-name-part taxon-name-part-type="genus" reg="Hedychium">Hedychium</tp:taxon-name-part></tp:taxon-name></italic> sp.); <bold>f.</bold> Top and reverse of colony on <abbrev xmlns:xlink="http://www.w3.org/1999/xlink" xlink:title="potato dextrose agar" id="ABBRID0EY3BI" xlink:type="simple">PDA</abbrev> after 21 d; <bold>g.</bold> Clusters of ascomata formed on culture; <bold>h.</bold> Section through ascomata; <bold>i.</bold> Peridium; <bold>j, k.</bold> Asci; <bold>l–q.</bold> Ascospores; <bold>r.</bold> Chlamydospore; <bold>s.</bold> Conidiogenesis and developing conidia; <bold>t–v.</bold> Conidia. Scale bars: 500 μm (<bold>d, e, g</bold>); 100 μm (<bold>h</bold>); 10 μm (<bold>i–v</bold>).</p></caption><graphic xmlns:xlink="http://www.w3.org/1999/xlink" xlink:href="mycokeys-119-137-g009.jpg" position="float" orientation="portrait" xlink:type="simple" id="oo_1366888.jpg"><uri content-type="original_file" xlink:type="simple">https://binary.pensoft.net/fig/1366888</uri></graphic></fig></tp:treatment-sec><tp:treatment-sec sec-type="material" id="SECID0EX4BI"><title>Specimens examined.</title><p>Thailand • Chiang Mai Province, Omkoi District, Yiang Piang Subdistrict, associated with leaf spots of <italic><tp:taxon-name><tp:taxon-name-part taxon-name-part-type="genus" reg="Castanea">Castanea</tp:taxon-name-part></tp:taxon-name></italic> sp. (<tp:taxon-name><tp:taxon-name-part taxon-name-part-type="family">Fagaceae</tp:taxon-name-part></tp:taxon-name>), 16 Oct 2019, D. Gomdola DG367-L2 (<named-content xmlns:xlink="http://www.w3.org/1999/xlink" content-type="dwc:institutional_code" xlink:title="Mae Fah Luang University Herbarium" xlink:href="http://grbio.org/institution/mae-fah-laung-university-herbarium" xlink:type="simple">MFLU</named-content> 25-0012), living culture <named-content xmlns:xlink="http://www.w3.org/1999/xlink" content-type="dwc:institutional_code" xlink:title="Mae Fah Luang University Culture Collection" xlink:href="http://grbio.org/institution/mae-fah-laung-university" xlink:type="simple">MFLUCC</named-content> 25-0013; DG367(L2)-A (<named-content xmlns:xlink="http://www.w3.org/1999/xlink" content-type="dwc:institutional_code" xlink:title="Mae Fah Luang University Herbarium" xlink:href="http://grbio.org/institution/mae-fah-laung-university-herbarium" xlink:type="simple">MFLU</named-content> 25-0013), living culture <named-content xmlns:xlink="http://www.w3.org/1999/xlink" content-type="dwc:institutional_code" xlink:title="Mae Fah Luang University Culture Collection" xlink:href="http://grbio.org/institution/mae-fah-laung-university" xlink:type="simple">MFLUCC</named-content> 25-0014; DG367(L2)-B (<named-content xmlns:xlink="http://www.w3.org/1999/xlink" content-type="dwc:institutional_code" xlink:title="Mae Fah Luang University Herbarium" xlink:href="http://grbio.org/institution/mae-fah-laung-university-herbarium" xlink:type="simple">MFLU</named-content> 25-0014), living culture <named-content xmlns:xlink="http://www.w3.org/1999/xlink" content-type="dwc:institutional_code" xlink:title="Mae Fah Luang University Culture Collection" xlink:href="http://grbio.org/institution/mae-fah-laung-university" xlink:type="simple">MFLUCC</named-content> 25-0015; Thailand • Chiang Mai Province, Doi Lo District, associated with leaf blight of <italic><tp:taxon-name><tp:taxon-name-part taxon-name-part-type="genus" reg="Hedychium">Hedychium</tp:taxon-name-part></tp:taxon-name></italic> sp. (<tp:taxon-name><tp:taxon-name-part taxon-name-part-type="family">Zingiberaceae</tp:taxon-name-part></tp:taxon-name>), 15 Oct 2019, D. Gomdola DG327 (<named-content xmlns:xlink="http://www.w3.org/1999/xlink" content-type="dwc:institutional_code" xlink:title="Mae Fah Luang University Herbarium" xlink:href="http://grbio.org/institution/mae-fah-laung-university-herbarium" xlink:type="simple">MFLU</named-content> 25-0015), living culture <named-content xmlns:xlink="http://www.w3.org/1999/xlink" content-type="dwc:institutional_code" xlink:title="Mae Fah Luang University Culture Collection" xlink:href="http://grbio.org/institution/mae-fah-laung-university" xlink:type="simple">MFLUCC</named-content> 25-0016; Thailand • Chiang Rai Province, around the vicinity of Central Plaza, associated with leaf blotches of <italic><tp:taxon-name><tp:taxon-name-part taxon-name-part-type="genus" reg="Rhododendron">Rhododendron</tp:taxon-name-part></tp:taxon-name></italic> sp. (<tp:taxon-name><tp:taxon-name-part taxon-name-part-type="family">Ericaceae</tp:taxon-name-part></tp:taxon-name>), 11 Jul 2019, D. Gomdola DG03.1 (<named-content xmlns:xlink="http://www.w3.org/1999/xlink" content-type="dwc:institutional_code" xlink:title="Mae Fah Luang University Herbarium" xlink:href="http://grbio.org/institution/mae-fah-laung-university-herbarium" xlink:type="simple">MFLU</named-content> 25-0016), living culture <named-content xmlns:xlink="http://www.w3.org/1999/xlink" content-type="dwc:institutional_code" xlink:title="Mae Fah Luang University Culture Collection" xlink:href="http://grbio.org/institution/mae-fah-laung-university" xlink:type="simple">MFLUCC</named-content> 25-0017.</p></tp:treatment-sec><tp:treatment-sec sec-type="GenBank accession numbers" id="SECID0ETACI"><title>GenBank accession numbers.</title><p><named-content xmlns:xlink="http://www.w3.org/1999/xlink" content-type="dwc:institutional_code" xlink:title="Mae Fah Luang University Culture Collection" xlink:href="http://grbio.org/institution/mae-fah-laung-university" xlink:type="simple">MFLUCC</named-content> 25-0013; ITS = <ext-link xmlns:xlink="http://www.w3.org/1999/xlink" ext-link-type="gen" xlink:href="PV263300" xlink:type="simple">PV263300</ext-link>; <italic>GAPDH</italic> = <ext-link xmlns:xlink="http://www.w3.org/1999/xlink" ext-link-type="gen" xlink:href="PV290906" xlink:type="simple">PV290906</ext-link>; <italic>CHS</italic>1 = <ext-link xmlns:xlink="http://www.w3.org/1999/xlink" ext-link-type="gen" xlink:href="PV274257" xlink:type="simple">PV274257</ext-link>; <italic>ACT</italic> = <ext-link xmlns:xlink="http://www.w3.org/1999/xlink" ext-link-type="gen" xlink:href="PV297883" xlink:type="simple">PV297883</ext-link>; and <italic>TUB</italic>2 = <ext-link xmlns:xlink="http://www.w3.org/1999/xlink" ext-link-type="gen" xlink:href="PV295625" xlink:type="simple">PV295625</ext-link>; <named-content xmlns:xlink="http://www.w3.org/1999/xlink" content-type="dwc:institutional_code" xlink:title="Mae Fah Luang University Culture Collection" xlink:href="http://grbio.org/institution/mae-fah-laung-university" xlink:type="simple">MFLUCC</named-content> 25-0014; ITS = <ext-link xmlns:xlink="http://www.w3.org/1999/xlink" ext-link-type="gen" xlink:href="PV263301" xlink:type="simple">PV263301</ext-link>; <italic>GAPDH</italic> = <ext-link xmlns:xlink="http://www.w3.org/1999/xlink" ext-link-type="gen" xlink:href="PV290907" xlink:type="simple">PV290907</ext-link>; <italic>CHS</italic>1 = <ext-link xmlns:xlink="http://www.w3.org/1999/xlink" ext-link-type="gen" xlink:href="PV274258" xlink:type="simple">PV274258</ext-link>; <italic>ACT</italic> = <ext-link xmlns:xlink="http://www.w3.org/1999/xlink" ext-link-type="gen" xlink:href="PV297884" xlink:type="simple">PV297884</ext-link>; and <italic>H</italic>3 = <ext-link xmlns:xlink="http://www.w3.org/1999/xlink" ext-link-type="gen" xlink:href="PV549703" xlink:type="simple">PV549703</ext-link>; <named-content xmlns:xlink="http://www.w3.org/1999/xlink" content-type="dwc:institutional_code" xlink:title="Mae Fah Luang University Culture Collection" xlink:href="http://grbio.org/institution/mae-fah-laung-university" xlink:type="simple">MFLUCC</named-content> 25-0015; ITS = <ext-link xmlns:xlink="http://www.w3.org/1999/xlink" ext-link-type="gen" xlink:href="PV263302" xlink:type="simple">PV263302</ext-link>; <italic>GAPDH</italic> = <ext-link xmlns:xlink="http://www.w3.org/1999/xlink" ext-link-type="gen" xlink:href="PV290908" xlink:type="simple">PV290908</ext-link>; <italic>CHS</italic>1 = <ext-link xmlns:xlink="http://www.w3.org/1999/xlink" ext-link-type="gen" xlink:href="PV274259" xlink:type="simple">PV274259</ext-link>; <italic>ACT</italic> = <ext-link xmlns:xlink="http://www.w3.org/1999/xlink" ext-link-type="gen" xlink:href="PV297885" xlink:type="simple">PV297885</ext-link>; and <italic>H</italic>3 = <ext-link xmlns:xlink="http://www.w3.org/1999/xlink" ext-link-type="gen" xlink:href="PV400146" xlink:type="simple">PV400146</ext-link>; <named-content xmlns:xlink="http://www.w3.org/1999/xlink" content-type="dwc:institutional_code" xlink:title="Mae Fah Luang University Culture Collection" xlink:href="http://grbio.org/institution/mae-fah-laung-university" xlink:type="simple">MFLUCC</named-content> 25-0016; ITS = <ext-link xmlns:xlink="http://www.w3.org/1999/xlink" ext-link-type="gen" xlink:href="PV263303" xlink:type="simple">PV263303</ext-link>; <italic>GAPDH</italic> = <ext-link xmlns:xlink="http://www.w3.org/1999/xlink" ext-link-type="gen" xlink:href="PV290909" xlink:type="simple">PV290909</ext-link>; <italic>CHS</italic>1 = <ext-link xmlns:xlink="http://www.w3.org/1999/xlink" ext-link-type="gen" xlink:href="PV274260" xlink:type="simple">PV274260</ext-link>; and <italic>H</italic>3 = <ext-link xmlns:xlink="http://www.w3.org/1999/xlink" ext-link-type="gen" xlink:href="PV400147" xlink:type="simple">PV400147</ext-link>; and <italic>CAM</italic> = <ext-link xmlns:xlink="http://www.w3.org/1999/xlink" ext-link-type="gen" xlink:href="PV299290" xlink:type="simple">PV299290</ext-link>; and <named-content xmlns:xlink="http://www.w3.org/1999/xlink" content-type="dwc:institutional_code" xlink:title="Mae Fah Luang University Culture Collection" xlink:href="http://grbio.org/institution/mae-fah-laung-university" xlink:type="simple">MFLUCC</named-content> 25-0017; ITS = <ext-link xmlns:xlink="http://www.w3.org/1999/xlink" ext-link-type="gen" xlink:href="PV263304" xlink:type="simple">PV263304</ext-link>; <italic>GAPDH</italic> = <ext-link xmlns:xlink="http://www.w3.org/1999/xlink" ext-link-type="gen" xlink:href="PV290910" xlink:type="simple">PV290910</ext-link>; <italic>CHS</italic>1 = <ext-link xmlns:xlink="http://www.w3.org/1999/xlink" ext-link-type="gen" xlink:href="PV274261" xlink:type="simple">PV274261</ext-link>; <italic>ACT</italic> = <ext-link xmlns:xlink="http://www.w3.org/1999/xlink" ext-link-type="gen" xlink:href="PV297886" xlink:type="simple">PV297886</ext-link>; <italic>TUB</italic>2 = <ext-link xmlns:xlink="http://www.w3.org/1999/xlink" ext-link-type="gen" xlink:href="PV295626" xlink:type="simple">PV295626</ext-link>; <italic>H</italic>3 = <ext-link xmlns:xlink="http://www.w3.org/1999/xlink" ext-link-type="gen" xlink:href="PV400148" xlink:type="simple">PV400148</ext-link>; and <italic>CAM</italic> = <ext-link xmlns:xlink="http://www.w3.org/1999/xlink" ext-link-type="gen" xlink:href="PV299291" xlink:type="simple">PV299291</ext-link>.</p></tp:treatment-sec><tp:treatment-sec sec-type="distribution" id="SECID0EEJCI"><title>Known hosts, distributions, and lifestyles</title><p><bold>(listed chronologically). <italic>Pathogenic on plants</italic>; <italic>Leaf spots</italic></bold> of <italic><tp:taxon-name><tp:taxon-name-part taxon-name-part-type="genus" reg="Ficus">Ficus</tp:taxon-name-part><tp:taxon-name-part taxon-name-part-type="species" reg="edulis">edulis</tp:taxon-name-part></tp:taxon-name></italic> in Germany and <italic><tp:taxon-name><tp:taxon-name-part taxon-name-part-type="genus" reg="Limonium">Limonium</tp:taxon-name-part></tp:taxon-name></italic> spp. in Israel (<xref ref-type="bibr" rid="B197">Weir et al. 2012</xref>); <italic><tp:taxon-name><tp:taxon-name-part taxon-name-part-type="genus" reg="Pyrus">Pyrus</tp:taxon-name-part><tp:taxon-name-part taxon-name-part-type="species" reg="pyrifolia">pyrifolia</tp:taxon-name-part></tp:taxon-name></italic> (<xref ref-type="bibr" rid="B213">Zhang et al. 2015</xref>), <italic><tp:taxon-name><tp:taxon-name-part taxon-name-part-type="genus" reg="Dalbergia">Dalbergia</tp:taxon-name-part><tp:taxon-name-part taxon-name-part-type="species" reg="hupeana">hupeana</tp:taxon-name-part></tp:taxon-name></italic> (<xref ref-type="bibr" rid="B223">Zhou et al. 2022</xref>), <italic><tp:taxon-name><tp:taxon-name-part taxon-name-part-type="genus" reg="Myrica">Myrica</tp:taxon-name-part><tp:taxon-name-part taxon-name-part-type="species" reg="rubra">rubra</tp:taxon-name-part></tp:taxon-name></italic> (<xref ref-type="bibr" rid="B103">Li et al. 2022a</xref>), <italic><tp:taxon-name><tp:taxon-name-part taxon-name-part-type="genus" reg="Ziziphus">Ziziphus</tp:taxon-name-part><tp:taxon-name-part taxon-name-part-type="species" reg="mauritiana">mauritiana</tp:taxon-name-part></tp:taxon-name></italic> (<xref ref-type="bibr" rid="B165">Shu et al. 2021</xref>), <italic><tp:taxon-name><tp:taxon-name-part taxon-name-part-type="genus" reg="Zamia">Zamia</tp:taxon-name-part><tp:taxon-name-part taxon-name-part-type="species" reg="furfuracea">furfuracea</tp:taxon-name-part></tp:taxon-name></italic> (<xref ref-type="bibr" rid="B127">Manawasinghe et al. 2022</xref>), <tp:taxon-name><tp:taxon-name-part taxon-name-part-type="genus" reg="Liriodendron">Liriodendron</tp:taxon-name-part><tp:taxon-name-part taxon-name-part-type="species" reg="chinense">chinense</tp:taxon-name-part><tp:taxon-name-part taxon-name-part-type="hybrid-sign">×</tp:taxon-name-part><tp:taxon-name-part taxon-name-part-type="species" reg="tulipifera">tulipifera</tp:taxon-name-part></tp:taxon-name> (<xref ref-type="bibr" rid="B191">Wan et al. 2022</xref>), <italic><tp:taxon-name><tp:taxon-name-part taxon-name-part-type="genus" reg="Magnolia">Magnolia</tp:taxon-name-part><tp:taxon-name-part taxon-name-part-type="species" reg="wufengensis">wufengensis</tp:taxon-name-part></tp:taxon-name></italic> (<xref ref-type="bibr" rid="B208">Yin et al. 2022</xref>), <italic><tp:taxon-name><tp:taxon-name-part taxon-name-part-type="genus" reg="Illicium">Illicium</tp:taxon-name-part><tp:taxon-name-part taxon-name-part-type="species" reg="verum">verum</tp:taxon-name-part></tp:taxon-name></italic> (<xref ref-type="bibr" rid="B220">Zhao et al. 2022</xref>), <italic><tp:taxon-name><tp:taxon-name-part taxon-name-part-type="genus" reg="Camellia">Camellia</tp:taxon-name-part><tp:taxon-name-part taxon-name-part-type="species" reg="sinensis">sinensis</tp:taxon-name-part></tp:taxon-name></italic>, <italic><tp:taxon-name><tp:taxon-name-part taxon-name-part-type="genus" reg="Curcuma">Curcuma</tp:taxon-name-part><tp:taxon-name-part taxon-name-part-type="species" reg="phaeocaulis">phaeocaulis</tp:taxon-name-part></tp:taxon-name></italic>, <italic><tp:taxon-name><tp:taxon-name-part taxon-name-part-type="genus" reg="Ilex">Ilex</tp:taxon-name-part><tp:taxon-name-part taxon-name-part-type="species" reg="chinensis">chinensis</tp:taxon-name-part></tp:taxon-name></italic>, <italic><tp:taxon-name><tp:taxon-name-part taxon-name-part-type="genus" reg="Ligustrum">Ligustrum</tp:taxon-name-part><tp:taxon-name-part taxon-name-part-type="species" reg="lucidum">lucidum</tp:taxon-name-part></tp:taxon-name></italic> and <italic><tp:taxon-name><tp:taxon-name-part taxon-name-part-type="genus" reg="Zingiber">Zingiber</tp:taxon-name-part><tp:taxon-name-part taxon-name-part-type="species" reg="officinale">officinale</tp:taxon-name-part></tp:taxon-name></italic> (<xref ref-type="bibr" rid="B214">Zhang et al. 2023a</xref>), and <italic><tp:taxon-name><tp:taxon-name-part taxon-name-part-type="genus" reg="Celosia">Celosia</tp:taxon-name-part><tp:taxon-name-part taxon-name-part-type="species" reg="cristata">cristata</tp:taxon-name-part></tp:taxon-name></italic>, <italic><tp:taxon-name><tp:taxon-name-part taxon-name-part-type="genus" reg="Cymbidium">Cymbidium</tp:taxon-name-part><tp:taxon-name-part taxon-name-part-type="species" reg="sinense">sinense</tp:taxon-name-part></tp:taxon-name></italic> and <italic><tp:taxon-name><tp:taxon-name-part taxon-name-part-type="genus" reg="Dendrobium">Dendrobium</tp:taxon-name-part><tp:taxon-name-part taxon-name-part-type="species" reg="nobile">nobile</tp:taxon-name-part></tp:taxon-name></italic> in China (<xref ref-type="bibr" rid="B215">Zhang et al. 2023b</xref>); <italic><tp:taxon-name><tp:taxon-name-part taxon-name-part-type="genus" reg="Malus">Malus</tp:taxon-name-part><tp:taxon-name-part taxon-name-part-type="species" reg="domestica">domestica</tp:taxon-name-part></tp:taxon-name></italic> in Uruguay (<xref ref-type="bibr" rid="B22">Casanova et al. 2017</xref>; <xref ref-type="bibr" rid="B3">Alaniz et al. 2019</xref>); and <italic><tp:taxon-name><tp:taxon-name-part taxon-name-part-type="genus" reg="Nephrolepis">Nephrolepis</tp:taxon-name-part><tp:taxon-name-part taxon-name-part-type="species" reg="cordifolia">cordifolia</tp:taxon-name-part></tp:taxon-name></italic> (<xref ref-type="bibr" rid="B157">Seifollahi et al. 2023</xref>) and <italic><tp:taxon-name><tp:taxon-name-part taxon-name-part-type="genus" reg="Rhizophora">Rhizophora</tp:taxon-name-part><tp:taxon-name-part taxon-name-part-type="species" reg="apiculata">apiculata</tp:taxon-name-part></tp:taxon-name></italic> in Thailand (<xref ref-type="bibr" rid="B139">Norphanphoun and Hyde 2023</xref>).</p><p><bold><italic>Leaf blotch</italic></bold> of <italic><tp:taxon-name><tp:taxon-name-part taxon-name-part-type="genus" reg="Aesculus">Aesculus</tp:taxon-name-part><tp:taxon-name-part taxon-name-part-type="species" reg="chinensis">chinensis</tp:taxon-name-part></tp:taxon-name></italic> in China (<xref ref-type="bibr" rid="B171">Sun et al. 2020</xref>) and brown blight of <italic><tp:taxon-name><tp:taxon-name-part taxon-name-part-type="genus" reg="Camellia">Camellia</tp:taxon-name-part><tp:taxon-name-part taxon-name-part-type="species" reg="sinensis">sinensis</tp:taxon-name-part></tp:taxon-name></italic> in Taiwan (<xref ref-type="bibr" rid="B113">Lin et al. 2023a</xref>).</p><p><bold><italic>Shot-hole</italic></bold> on leaves of <italic><tp:taxon-name><tp:taxon-name-part taxon-name-part-type="genus" reg="Prunus">Prunus</tp:taxon-name-part><tp:taxon-name-part taxon-name-part-type="species" reg="sibirica">sibirica</tp:taxon-name-part></tp:taxon-name></italic> in China (<xref ref-type="bibr" rid="B61">Han et al. 2023</xref>).</p><p><bold><italic>Brown sunken cladode spots</italic></bold> of <italic><tp:taxon-name><tp:taxon-name-part taxon-name-part-type="genus" reg="Nopalea">Nopalea</tp:taxon-name-part><tp:taxon-name-part taxon-name-part-type="species" reg="cochenillifera">cochenillifera</tp:taxon-name-part></tp:taxon-name></italic> in Brazil (<xref ref-type="bibr" rid="B30">Conforto et al. 2017</xref>).</p><p><bold><italic>Anthracnose</italic></bold> of <italic><tp:taxon-name><tp:taxon-name-part taxon-name-part-type="genus" reg="Dioscorea">Dioscorea</tp:taxon-name-part></tp:taxon-name></italic> spp. in Nigeria (<xref ref-type="bibr" rid="B197">Weir et al. 2012</xref>); <italic><tp:taxon-name><tp:taxon-name-part taxon-name-part-type="genus" reg="Pyrus">Pyrus</tp:taxon-name-part><tp:taxon-name-part taxon-name-part-type="species" reg="bretschneideri">bretschneideri</tp:taxon-name-part></tp:taxon-name></italic>, <italic><tp:taxon-name><tp:taxon-name-part taxon-name-part-type="genus" reg="Pyrus">P.</tp:taxon-name-part><tp:taxon-name-part taxon-name-part-type="species" reg="communis">communis</tp:taxon-name-part></tp:taxon-name></italic> and <italic><tp:taxon-name><tp:taxon-name-part taxon-name-part-type="genus" reg="Pyrus">P.</tp:taxon-name-part><tp:taxon-name-part taxon-name-part-type="species" reg="pyrifolia">pyrifolia</tp:taxon-name-part></tp:taxon-name></italic> in China (<xref ref-type="bibr" rid="B197">Weir et al. 2012</xref>; <xref ref-type="bibr" rid="B100">Li et al. 2013</xref>; <xref ref-type="bibr" rid="B49">Fu et al. 2019</xref>) and <italic><tp:taxon-name><tp:taxon-name-part taxon-name-part-type="genus" reg="Pyrus">Pyrus</tp:taxon-name-part><tp:taxon-name-part taxon-name-part-type="species" reg="pyrifolia">pyrifolia</tp:taxon-name-part></tp:taxon-name></italic> × <italic><tp:taxon-name><tp:taxon-name-part taxon-name-part-type="genus" reg="Pyrus">P.</tp:taxon-name-part><tp:taxon-name-part taxon-name-part-type="species" reg="communis">communis</tp:taxon-name-part></tp:taxon-name></italic> in Korea (<xref ref-type="bibr" rid="B29">Choi and Park 2021</xref>); <italic><tp:taxon-name><tp:taxon-name-part taxon-name-part-type="genus" reg="Citrus">Citrus</tp:taxon-name-part></tp:taxon-name></italic> spp. in China (<xref ref-type="bibr" rid="B72">Huang et al. 2013</xref>; <xref ref-type="bibr" rid="B71">Hu et al. 2019</xref>) and Iran (<xref ref-type="bibr" rid="B7">Arzanlou et al. 2015</xref>; <xref ref-type="bibr" rid="B172">Taheri et al. 2016</xref>); <italic><tp:taxon-name><tp:taxon-name-part taxon-name-part-type="genus" reg="Hylocerous">Hylocerous</tp:taxon-name-part><tp:taxon-name-part taxon-name-part-type="species" reg="undatus">undatus</tp:taxon-name-part></tp:taxon-name></italic> and <italic><tp:taxon-name><tp:taxon-name-part taxon-name-part-type="genus" reg="Ziziphus">Ziziphus</tp:taxon-name-part></tp:taxon-name></italic> sp. in Thailand (<xref ref-type="bibr" rid="B181">Udayanga et al. 2013</xref>); <italic><tp:taxon-name><tp:taxon-name-part taxon-name-part-type="genus" reg="Mangifera">Mangifera</tp:taxon-name-part><tp:taxon-name-part taxon-name-part-type="species" reg="indica">indica</tp:taxon-name-part></tp:taxon-name></italic> in Brazil (<xref ref-type="bibr" rid="B110">Lima et al. 2013</xref>, <xref ref-type="bibr" rid="B111">2015</xref>), India (<xref ref-type="bibr" rid="B161">Sharma et al. 2013</xref>), Korea (<xref ref-type="bibr" rid="B92">Joa et al. 2016</xref>), China (<xref ref-type="bibr" rid="B102">Li et al. 2019</xref>), Mexico (<xref ref-type="bibr" rid="B180">Tovar-Pedraza et al. 2020</xref>), Egypt (<xref ref-type="bibr" rid="B83">Ismail and El-Ganainy 2022</xref>) and Taiwan (<xref ref-type="bibr" rid="B200">Wu et al. 2020</xref>; <xref ref-type="bibr" rid="B114">Lin et al. 2023b</xref>); <italic><tp:taxon-name><tp:taxon-name-part taxon-name-part-type="genus" reg="Rubus">Rubus</tp:taxon-name-part><tp:taxon-name-part taxon-name-part-type="species" reg="glaucus">glaucus</tp:taxon-name-part></tp:taxon-name></italic> in Colombia (<xref ref-type="bibr" rid="B1">Afanador-Kafuri et al. 2014</xref>); <italic><tp:taxon-name><tp:taxon-name-part taxon-name-part-type="genus" reg="Gleditsia">Gleditsia</tp:taxon-name-part><tp:taxon-name-part taxon-name-part-type="species" reg="caspica">caspica</tp:taxon-name-part></tp:taxon-name></italic> in Iran (<xref ref-type="bibr" rid="B7">Arzanlou et al. 2015</xref>); <italic><tp:taxon-name><tp:taxon-name-part taxon-name-part-type="genus" reg="Prunus">Prunus</tp:taxon-name-part><tp:taxon-name-part taxon-name-part-type="species" reg="persica">persica</tp:taxon-name-part></tp:taxon-name></italic> in USA (<xref ref-type="bibr" rid="B70">Hu et al. 2015</xref>), Korea (<xref ref-type="bibr" rid="B98">Lee et al. 2020</xref>) and China (<xref ref-type="bibr" rid="B175">Tan et al. 2022</xref>); <italic><tp:taxon-name><tp:taxon-name-part taxon-name-part-type="genus" reg="Camellia">Camellia</tp:taxon-name-part><tp:taxon-name-part taxon-name-part-type="species" reg="sinensis">sinensis</tp:taxon-name-part></tp:taxon-name></italic> in China (<xref ref-type="bibr" rid="B116">Liu et al. 2015</xref>; <xref ref-type="bibr" rid="B192">Wang et al. 2016a</xref>; <xref ref-type="bibr" rid="B120">Lu et al. 2018</xref>; <xref ref-type="bibr" rid="B164">Shi et al. 2018</xref>) and Indonesia (<xref ref-type="bibr" rid="B197">Weir et al. 2012</xref>; <xref ref-type="bibr" rid="B116">Liu et al. 2015</xref>); <italic><tp:taxon-name><tp:taxon-name-part taxon-name-part-type="genus" reg="Corchorus">Corchorus</tp:taxon-name-part><tp:taxon-name-part taxon-name-part-type="species" reg="capsularis">capsularis</tp:taxon-name-part></tp:taxon-name></italic> (<xref ref-type="bibr" rid="B135">Niu et al. 2016a</xref>, <xref ref-type="bibr" rid="B136">2016b</xref>) and <tp:taxon-name><tp:taxon-name-part taxon-name-part-type="genus" reg="Fragaria">Fragaria</tp:taxon-name-part><tp:taxon-name-part taxon-name-part-type="hybrid-sign">×</tp:taxon-name-part><tp:taxon-name-part taxon-name-part-type="species" reg="ananassa">ananassa</tp:taxon-name-part></tp:taxon-name> (<xref ref-type="bibr" rid="B60">Han et al. 2016</xref>; <xref ref-type="bibr" rid="B86">Jayawardena et al. 2016b</xref>; <xref ref-type="bibr" rid="B65">He et al. 2019</xref>; <xref ref-type="bibr" rid="B26">Chen et al. 2020</xref>; <xref ref-type="bibr" rid="B91">Jian et al. 2021</xref>); <italic><tp:taxon-name><tp:taxon-name-part taxon-name-part-type="genus" reg="Aucuba">Aucuba</tp:taxon-name-part><tp:taxon-name-part taxon-name-part-type="species" reg="japonica">japonica</tp:taxon-name-part></tp:taxon-name></italic> in China (<xref ref-type="bibr" rid="B101">Li et al. 2016</xref>) and Korea (<xref ref-type="bibr" rid="B64">Hassan et al. 2023</xref>); <italic><tp:taxon-name><tp:taxon-name-part taxon-name-part-type="genus" reg="Annona">Annona</tp:taxon-name-part></tp:taxon-name></italic> spp. in Brazil (<xref ref-type="bibr" rid="B32">Costa et al. 2016</xref>, <xref ref-type="bibr" rid="B33">2019</xref>); <italic><tp:taxon-name><tp:taxon-name-part taxon-name-part-type="genus" reg="Capsicum">Capsicum</tp:taxon-name-part></tp:taxon-name></italic> spp. in China (<xref ref-type="bibr" rid="B117">Liu et al. 2016</xref>; <xref ref-type="bibr" rid="B40">Diao et al. 2017</xref>), Thailand (<xref ref-type="bibr" rid="B35">de Silva et al. 2019</xref>) and Malaysia (<xref ref-type="bibr" rid="B138">Noor and Zakaria 2018</xref>); <italic><tp:taxon-name><tp:taxon-name-part taxon-name-part-type="genus" reg="Nicotiana">Nicotiana</tp:taxon-name-part><tp:taxon-name-part taxon-name-part-type="species" reg="tabacum">tabacum</tp:taxon-name-part></tp:taxon-name></italic> in China (<xref ref-type="bibr" rid="B193">Wang et al. 2016b</xref>); <italic><tp:taxon-name><tp:taxon-name-part taxon-name-part-type="genus" reg="Carica">Carica</tp:taxon-name-part><tp:taxon-name-part taxon-name-part-type="species" reg="papaya">papaya</tp:taxon-name-part></tp:taxon-name></italic> in India (<xref ref-type="bibr" rid="B155">Saini et al. 2016</xref>), Mexico (<xref ref-type="bibr" rid="B130">Marquez-Zequera et al. 2018</xref>), Costa Rica (<xref ref-type="bibr" rid="B154">Ruiz-Campos et al. 2022</xref>) and Brazil (<xref ref-type="bibr" rid="B189">Vieira et al. 2022</xref>); <italic><tp:taxon-name><tp:taxon-name-part taxon-name-part-type="genus" reg="Fatsia">Fatsia</tp:taxon-name-part><tp:taxon-name-part taxon-name-part-type="species" reg="japonica">japonica</tp:taxon-name-part></tp:taxon-name></italic> in china (<xref ref-type="bibr" rid="B163">Shi et al. 2017</xref>); <italic><tp:taxon-name><tp:taxon-name-part taxon-name-part-type="genus" reg="Malus">Malus</tp:taxon-name-part><tp:taxon-name-part taxon-name-part-type="species" reg="domestica">domestica</tp:taxon-name-part></tp:taxon-name></italic> in Iran (<xref ref-type="bibr" rid="B7">Arzanlou et al. 2015</xref>) and Korea (<xref ref-type="bibr" rid="B95">Kim et al. 2018</xref>, <xref ref-type="bibr" rid="B96">2020</xref>); <italic><tp:taxon-name><tp:taxon-name-part taxon-name-part-type="genus" reg="Anacardium">Anacardium</tp:taxon-name-part><tp:taxon-name-part taxon-name-part-type="species" reg="occidentale">occidentale</tp:taxon-name-part></tp:taxon-name></italic>, <italic><tp:taxon-name><tp:taxon-name-part taxon-name-part-type="genus" reg="Anacardium">A.</tp:taxon-name-part><tp:taxon-name-part taxon-name-part-type="species" reg="othonianum">othonianum</tp:taxon-name-part></tp:taxon-name></italic> and <italic><tp:taxon-name><tp:taxon-name-part taxon-name-part-type="genus" reg="Anacardium">A.</tp:taxon-name-part><tp:taxon-name-part taxon-name-part-type="species" reg="humile">humile</tp:taxon-name-part></tp:taxon-name></italic> in Brazil (<xref ref-type="bibr" rid="B186">Veloso et al. 2018</xref>, <xref ref-type="bibr" rid="B187">2021</xref>); <italic><tp:taxon-name><tp:taxon-name-part taxon-name-part-type="genus" reg="Juglans">Juglans</tp:taxon-name-part><tp:taxon-name-part taxon-name-part-type="species" reg="regia">regia</tp:taxon-name-part></tp:taxon-name></italic> (<xref ref-type="bibr" rid="B194">Wang et al. 2018</xref>; <xref ref-type="bibr" rid="B105">Li et al. 2023a</xref>) and <italic><tp:taxon-name><tp:taxon-name-part taxon-name-part-type="genus" reg="Pouteria">Pouteria</tp:taxon-name-part><tp:taxon-name-part taxon-name-part-type="species" reg="campechiana">campechiana</tp:taxon-name-part></tp:taxon-name></italic> in China (<xref ref-type="bibr" rid="B206">Yang et al. 2021</xref>); <italic><tp:taxon-name><tp:taxon-name-part taxon-name-part-type="genus" reg="Diospyros">Diospyros</tp:taxon-name-part><tp:taxon-name-part taxon-name-part-type="species" reg="kaki">kaki</tp:taxon-name-part></tp:taxon-name></italic> in Brazil (<xref ref-type="bibr" rid="B21">Carraro et al. 2019</xref>), Philippines (<xref ref-type="bibr" rid="B46">Evallo et al. 2022</xref>) and China (<xref ref-type="bibr" rid="B217">Zhang et al. 2023d</xref>); <italic><tp:taxon-name><tp:taxon-name-part taxon-name-part-type="genus" reg="Hevea">Hevea</tp:taxon-name-part><tp:taxon-name-part taxon-name-part-type="species" reg="brasiliensis">brasiliensis</tp:taxon-name-part></tp:taxon-name></italic> in China (<xref ref-type="bibr" rid="B16">Cao et al. 2019a</xref>) and Brazil (<xref ref-type="bibr" rid="B156">Santos de Oliveira et al. 2020</xref>); <italic><tp:taxon-name><tp:taxon-name-part taxon-name-part-type="genus" reg="Coffea">Coffea</tp:taxon-name-part><tp:taxon-name-part taxon-name-part-type="species" reg="arabica">arabica</tp:taxon-name-part></tp:taxon-name></italic> in China (<xref ref-type="bibr" rid="B17">Cao et al. 2019b</xref>) and Puerto Rico (<xref ref-type="bibr" rid="B160">Serrato-Diaz et al. 2020</xref>); <italic><tp:taxon-name><tp:taxon-name-part taxon-name-part-type="genus" reg="Salvia">Salvia</tp:taxon-name-part><tp:taxon-name-part taxon-name-part-type="species" reg="greggii">greggii</tp:taxon-name-part></tp:taxon-name></italic> in Italy (<xref ref-type="bibr" rid="B57">Guarnaccia et al. 2019</xref>); <italic><tp:taxon-name><tp:taxon-name-part taxon-name-part-type="genus" reg="Vitis">Vitis</tp:taxon-name-part><tp:taxon-name-part taxon-name-part-type="species" reg="labruscana">labruscana</tp:taxon-name-part></tp:taxon-name></italic> and <italic><tp:taxon-name><tp:taxon-name-part taxon-name-part-type="genus" reg="Vitis">V.</tp:taxon-name-part><tp:taxon-name-part taxon-name-part-type="species" reg="vinifera">vinifera</tp:taxon-name-part></tp:taxon-name></italic> in Korea (<xref ref-type="bibr" rid="B109">Lim et al. 2020</xref>); <italic><tp:taxon-name><tp:taxon-name-part taxon-name-part-type="genus" reg="Manihot">Manihot</tp:taxon-name-part><tp:taxon-name-part taxon-name-part-type="species" reg="esculenta">esculenta</tp:taxon-name-part></tp:taxon-name></italic> in China (<xref ref-type="bibr" rid="B118">Liu et al. 2018</xref>) and Brazil (<xref ref-type="bibr" rid="B13">Bragança et al. 2016</xref>; <xref ref-type="bibr" rid="B156">Santos de Oliveira et al. 2020</xref>); <italic><tp:taxon-name><tp:taxon-name-part taxon-name-part-type="genus" reg="Dendrobium">Dendrobium</tp:taxon-name-part><tp:taxon-name-part taxon-name-part-type="species" reg="officinale">officinale</tp:taxon-name-part></tp:taxon-name></italic> in China (<xref ref-type="bibr" rid="B122">Ma et al. 2019</xref>); <italic><tp:taxon-name><tp:taxon-name-part taxon-name-part-type="genus" reg="Cattleya">Cattleya</tp:taxon-name-part></tp:taxon-name></italic> spp. and <italic><tp:taxon-name><tp:taxon-name-part taxon-name-part-type="genus" reg="Phalaenopsis">Phalaenopsis</tp:taxon-name-part></tp:taxon-name></italic> sp. in Brazil (<xref ref-type="bibr" rid="B166">Silva-Cabral et al. 2019</xref>); <italic><tp:taxon-name><tp:taxon-name-part taxon-name-part-type="genus" reg="Areca">Areca</tp:taxon-name-part><tp:taxon-name-part taxon-name-part-type="species" reg="catechu">catechu</tp:taxon-name-part></tp:taxon-name></italic> (<xref ref-type="bibr" rid="B18">Cao et al. 2020</xref>), <italic><tp:taxon-name><tp:taxon-name-part taxon-name-part-type="genus" reg="Peucedanum">Peucedanum</tp:taxon-name-part><tp:taxon-name-part taxon-name-part-type="species" reg="praeruptorum">praeruptorum</tp:taxon-name-part></tp:taxon-name></italic> (<xref ref-type="bibr" rid="B123">Ma et al. 2020</xref>), <italic><tp:taxon-name><tp:taxon-name-part taxon-name-part-type="genus" reg="Crinum">Crinum</tp:taxon-name-part><tp:taxon-name-part taxon-name-part-type="species" reg="asiaticum">asiaticum</tp:taxon-name-part></tp:taxon-name></italic> (<xref ref-type="bibr" rid="B149">Qing et al. 2020</xref>), <italic><tp:taxon-name><tp:taxon-name-part taxon-name-part-type="genus" reg="Camellia">Camellia</tp:taxon-name-part><tp:taxon-name-part taxon-name-part-type="species" reg="oleifera">oleifera</tp:taxon-name-part></tp:taxon-name></italic> (<xref ref-type="bibr" rid="B195">Wang et al. 2020</xref>) and <tp:taxon-name><tp:taxon-name-part taxon-name-part-type="genus" reg="Paris">Paris</tp:taxon-name-part><tp:taxon-name-part taxon-name-part-type="species" reg="polyphylla">polyphylla</tp:taxon-name-part><tp:taxon-name-part taxon-name-part-type="infraspecific-rank">var.</tp:taxon-name-part><tp:taxon-name-part taxon-name-part-type="variety" reg="chinensis">chinensis</tp:taxon-name-part></tp:taxon-name> in China (<xref ref-type="bibr" rid="B222">Zhou et al. 2020</xref>); <italic><tp:taxon-name><tp:taxon-name-part taxon-name-part-type="genus" reg="Ceanothus">Ceanothus</tp:taxon-name-part><tp:taxon-name-part taxon-name-part-type="species" reg="thyrsiflorus">thyrsiflorus</tp:taxon-name-part></tp:taxon-name></italic>, <italic><tp:taxon-name><tp:taxon-name-part taxon-name-part-type="genus" reg="Hydrangea">Hydrangea</tp:taxon-name-part><tp:taxon-name-part taxon-name-part-type="species" reg="paniculata">paniculata</tp:taxon-name-part></tp:taxon-name></italic>, <italic><tp:taxon-name><tp:taxon-name-part taxon-name-part-type="genus" reg="Cyclamen">Cyclamen</tp:taxon-name-part><tp:taxon-name-part taxon-name-part-type="species" reg="persicum">persicum</tp:taxon-name-part></tp:taxon-name></italic> and <italic><tp:taxon-name><tp:taxon-name-part taxon-name-part-type="genus" reg="Liquidambar">Liquidambar</tp:taxon-name-part><tp:taxon-name-part taxon-name-part-type="species" reg="styraciflua">styraciflua</tp:taxon-name-part></tp:taxon-name></italic> in Italy (<xref ref-type="bibr" rid="B58">Guarnaccia et al. 2021</xref>); <italic><tp:taxon-name><tp:taxon-name-part taxon-name-part-type="genus" reg="Persea">Persea</tp:taxon-name-part><tp:taxon-name-part taxon-name-part-type="species" reg="americana">americana</tp:taxon-name-part></tp:taxon-name></italic> in Colombia (<xref ref-type="bibr" rid="B54">Gañán et al. 2015</xref>), Israel (<xref ref-type="bibr" rid="B162">Sharma et al. 2017</xref>), Mexico (<xref ref-type="bibr" rid="B50">Fuentes-Aragón et al. 2018</xref>), New Zealand (<xref ref-type="bibr" rid="B69">Hofer et al. 2021</xref>) and Thailand (<xref ref-type="bibr" rid="B5">Armand and Jayawardena 2024</xref>); <italic><tp:taxon-name><tp:taxon-name-part taxon-name-part-type="genus" reg="Allium">Allium</tp:taxon-name-part><tp:taxon-name-part taxon-name-part-type="species" reg="cepa">cepa</tp:taxon-name-part></tp:taxon-name></italic> in Brazil (<xref ref-type="bibr" rid="B68">Henrique Lopes et al. 2021</xref>); <italic><tp:taxon-name><tp:taxon-name-part taxon-name-part-type="other" reg="Musa">Musa</tp:taxon-name-part></tp:taxon-name></italic> spp. (<xref ref-type="bibr" rid="B73">Huang et al. 2021a</xref>), <italic><tp:taxon-name><tp:taxon-name-part taxon-name-part-type="genus" reg="Eichhornia">Eichhornia</tp:taxon-name-part><tp:taxon-name-part taxon-name-part-type="species" reg="crassipes">crassipes</tp:taxon-name-part></tp:taxon-name></italic> (<xref ref-type="bibr" rid="B74">Huang et al. 2021b</xref>) and <italic><tp:taxon-name><tp:taxon-name-part taxon-name-part-type="genus" reg="Eriobotrya">Eriobotrya</tp:taxon-name-part><tp:taxon-name-part taxon-name-part-type="species" reg="japonica">japonica</tp:taxon-name-part></tp:taxon-name></italic> in China (<xref ref-type="bibr" rid="B97">Kuang et al. 2021</xref>); <italic><tp:taxon-name><tp:taxon-name-part taxon-name-part-type="genus" reg="Camellia">Camellia</tp:taxon-name-part><tp:taxon-name-part taxon-name-part-type="species" reg="sinensis">sinensis</tp:taxon-name-part></tp:taxon-name></italic> in Taiwan (<xref ref-type="bibr" rid="B112">Lin et al. 2021</xref>); <italic><tp:taxon-name><tp:taxon-name-part taxon-name-part-type="genus" reg="Eucalyptus">Eucalyptus</tp:taxon-name-part></tp:taxon-name></italic> spp. in South Africa (<xref ref-type="bibr" rid="B128">Mangwende et al. 2021</xref>); <italic><tp:taxon-name><tp:taxon-name-part taxon-name-part-type="genus" reg="Amomum">Amomum</tp:taxon-name-part><tp:taxon-name-part taxon-name-part-type="species" reg="villosum">villosum</tp:taxon-name-part></tp:taxon-name></italic> (<xref ref-type="bibr" rid="B169">Song et al. 2021</xref>), <italic><tp:taxon-name><tp:taxon-name-part taxon-name-part-type="genus" reg="Rubus">Rubus</tp:taxon-name-part><tp:taxon-name-part taxon-name-part-type="species" reg="corchorifolius">corchorifolius</tp:taxon-name-part></tp:taxon-name></italic> (<xref ref-type="bibr" rid="B201">Wu et al. 2021</xref>), <italic><tp:taxon-name><tp:taxon-name-part taxon-name-part-type="genus" reg="Camellia">Camellia</tp:taxon-name-part><tp:taxon-name-part taxon-name-part-type="species" reg="chrysantha">chrysantha</tp:taxon-name-part></tp:taxon-name></italic> (<xref ref-type="bibr" rid="B219">Zhao et al. 2021</xref>), <italic><tp:taxon-name><tp:taxon-name-part taxon-name-part-type="genus" reg="Cyclocarya">Cyclocarya</tp:taxon-name-part><tp:taxon-name-part taxon-name-part-type="species" reg="paliurus">paliurus</tp:taxon-name-part></tp:taxon-name></italic> (<xref ref-type="bibr" rid="B221">Zheng et al. 2021</xref>) and <italic><tp:taxon-name><tp:taxon-name-part taxon-name-part-type="genus" reg="Camellia">Camellia</tp:taxon-name-part><tp:taxon-name-part taxon-name-part-type="species" reg="grijsii">grijsii</tp:taxon-name-part></tp:taxon-name></italic> (=<italic><tp:taxon-name><tp:taxon-name-part taxon-name-part-type="genus" reg="Camellia">C.</tp:taxon-name-part><tp:taxon-name-part taxon-name-part-type="species" reg="yuhsienensis">yuhsienensis</tp:taxon-name-part></tp:taxon-name></italic>) in China (<xref ref-type="bibr" rid="B27">Chen et al. 2022</xref>); <italic><tp:taxon-name><tp:taxon-name-part taxon-name-part-type="genus" reg="Ziziphus">Ziziphus</tp:taxon-name-part><tp:taxon-name-part taxon-name-part-type="species" reg="jujuba">jujuba</tp:taxon-name-part></tp:taxon-name></italic> (=<italic><tp:taxon-name><tp:taxon-name-part taxon-name-part-type="genus" reg="Ziziphus">Z.</tp:taxon-name-part><tp:taxon-name-part taxon-name-part-type="species" reg="mauritiana">mauritiana</tp:taxon-name-part></tp:taxon-name></italic>) in Taiwan (<xref ref-type="bibr" rid="B44">Duan and Chen 2022</xref>); <italic><tp:taxon-name><tp:taxon-name-part taxon-name-part-type="genus" reg="Atractylodes">Atractylodes</tp:taxon-name-part><tp:taxon-name-part taxon-name-part-type="species" reg="ovata">ovata</tp:taxon-name-part></tp:taxon-name></italic> in Korea (<xref ref-type="bibr" rid="B63">Hassan et al. 2022</xref>); <italic><tp:taxon-name><tp:taxon-name-part taxon-name-part-type="genus" reg="Cunninghamia">Cunninghamia</tp:taxon-name-part><tp:taxon-name-part taxon-name-part-type="species" reg="lanceolata">lanceolata</tp:taxon-name-part></tp:taxon-name></italic> (<xref ref-type="bibr" rid="B66">He et al. 2022</xref>), <italic><tp:taxon-name><tp:taxon-name-part taxon-name-part-type="genus" reg="Prunus">Prunus</tp:taxon-name-part><tp:taxon-name-part taxon-name-part-type="species" reg="salicina">salicina</tp:taxon-name-part></tp:taxon-name></italic> (<xref ref-type="bibr" rid="B75">Huang et al. 2022a</xref>) and <italic><tp:taxon-name><tp:taxon-name-part taxon-name-part-type="genus" reg="Phoebe">Phoebe</tp:taxon-name-part><tp:taxon-name-part taxon-name-part-type="species" reg="sheareri">sheareri</tp:taxon-name-part></tp:taxon-name></italic> in China (<xref ref-type="bibr" rid="B76">Huang et al. 2022b</xref>); <italic><tp:taxon-name><tp:taxon-name-part taxon-name-part-type="genus" reg="Actinidia">Actinidia</tp:taxon-name-part></tp:taxon-name></italic> spp. in China and Japan (<xref ref-type="bibr" rid="B77">Huang et al. 2022c</xref>; <xref ref-type="bibr" rid="B146">Poti et al. 2023</xref>); <italic><tp:taxon-name><tp:taxon-name-part taxon-name-part-type="genus" reg="Carya">Carya</tp:taxon-name-part><tp:taxon-name-part taxon-name-part-type="species" reg="illinoinensis">illinoinensis</tp:taxon-name-part></tp:taxon-name></italic> (<xref ref-type="bibr" rid="B24">Chang et al. 2022</xref>), <italic><tp:taxon-name><tp:taxon-name-part taxon-name-part-type="genus" reg="Macadamia">Macadamia</tp:taxon-name-part><tp:taxon-name-part taxon-name-part-type="species" reg="integrifolia">integrifolia</tp:taxon-name-part></tp:taxon-name></italic> (<xref ref-type="bibr" rid="B106">Li et al. 2023b</xref>), <italic><tp:taxon-name><tp:taxon-name-part taxon-name-part-type="genus" reg="Luffa">Luffa</tp:taxon-name-part><tp:taxon-name-part taxon-name-part-type="species" reg="cylindrica">cylindrica</tp:taxon-name-part></tp:taxon-name></italic> (<xref ref-type="bibr" rid="B104">Li et al. 2022b</xref>), <italic><tp:taxon-name><tp:taxon-name-part taxon-name-part-type="genus" reg="Loropetalum">Loropetalum</tp:taxon-name-part><tp:taxon-name-part taxon-name-part-type="species" reg="chinense">chinense</tp:taxon-name-part></tp:taxon-name></italic> (<xref ref-type="bibr" rid="B150">Qiu et al. 2022</xref>), <italic><tp:taxon-name><tp:taxon-name-part taxon-name-part-type="genus" reg="Prunus">Prunus</tp:taxon-name-part><tp:taxon-name-part taxon-name-part-type="species" reg="avium">avium</tp:taxon-name-part></tp:taxon-name></italic> (<xref ref-type="bibr" rid="B176">Tang et al. 2022</xref>), <italic><tp:taxon-name><tp:taxon-name-part taxon-name-part-type="genus" reg="Bletilla">Bletilla</tp:taxon-name-part><tp:taxon-name-part taxon-name-part-type="species" reg="striata">striata</tp:taxon-name-part></tp:taxon-name></italic> (<xref ref-type="bibr" rid="B196">Wang et al. 2022</xref>), <italic><tp:taxon-name><tp:taxon-name-part taxon-name-part-type="genus" reg="Brassica">Brassica</tp:taxon-name-part><tp:taxon-name-part taxon-name-part-type="species" reg="parachinensis">parachinensis</tp:taxon-name-part></tp:taxon-name></italic> (<xref ref-type="bibr" rid="B210">Yu et al. 2022a</xref>), <italic><tp:taxon-name><tp:taxon-name-part taxon-name-part-type="genus" reg="Radermachera">Radermachera</tp:taxon-name-part><tp:taxon-name-part taxon-name-part-type="species" reg="sinica">sinica</tp:taxon-name-part></tp:taxon-name></italic> (<xref ref-type="bibr" rid="B211">Yu et al. 2022b</xref>), <italic><tp:taxon-name><tp:taxon-name-part taxon-name-part-type="genus" reg="Arachis">Arachis</tp:taxon-name-part><tp:taxon-name-part taxon-name-part-type="species" reg="hypogaea">hypogaea</tp:taxon-name-part></tp:taxon-name></italic> (<xref ref-type="bibr" rid="B56">Gong et al. 2023</xref>), <italic><tp:taxon-name><tp:taxon-name-part taxon-name-part-type="genus" reg="Osmanthus">Osmanthus</tp:taxon-name-part><tp:taxon-name-part taxon-name-part-type="species" reg="fragrans">fragrans</tp:taxon-name-part></tp:taxon-name></italic> (<xref ref-type="bibr" rid="B67">He et al. 2023</xref>; <xref ref-type="bibr" rid="B170">Sui et al. 2024</xref>), <italic><tp:taxon-name><tp:taxon-name-part taxon-name-part-type="genus" reg="Averrhoa">Averrhoa</tp:taxon-name-part><tp:taxon-name-part taxon-name-part-type="species" reg="carambola">carambola</tp:taxon-name-part></tp:taxon-name></italic> (<xref ref-type="bibr" rid="B99">Li and Zhang 2023</xref>), <italic><tp:taxon-name><tp:taxon-name-part taxon-name-part-type="genus" reg="Carya">Carya</tp:taxon-name-part><tp:taxon-name-part taxon-name-part-type="species" reg="cathayensis">cathayensis</tp:taxon-name-part></tp:taxon-name></italic> (<xref ref-type="bibr" rid="B124">Ma et al. 2023</xref>), <italic><tp:taxon-name><tp:taxon-name-part taxon-name-part-type="genus" reg="Tetrapanax">Tetrapanax</tp:taxon-name-part><tp:taxon-name-part taxon-name-part-type="species" reg="papyrifer">papyrifer</tp:taxon-name-part></tp:taxon-name></italic> (<xref ref-type="bibr" rid="B177">Tang et al. 2023</xref>) and <italic><tp:taxon-name><tp:taxon-name-part taxon-name-part-type="genus" reg="Glycine">Glycine</tp:taxon-name-part><tp:taxon-name-part taxon-name-part-type="species" reg="max">max</tp:taxon-name-part></tp:taxon-name></italic> in China (<xref ref-type="bibr" rid="B204">Xu et al. 2023</xref>).</p><p><bold><italic>Fruit rot</italic></bold> of <italic><tp:taxon-name><tp:taxon-name-part taxon-name-part-type="genus" reg="Persea">Persea</tp:taxon-name-part><tp:taxon-name-part taxon-name-part-type="species" reg="americana">americana</tp:taxon-name-part></tp:taxon-name></italic> in Australia (<xref ref-type="bibr" rid="B197">Weir et al. 2012</xref>), <italic><tp:taxon-name><tp:taxon-name-part taxon-name-part-type="genus" reg="Nephelium">Nephelium</tp:taxon-name-part><tp:taxon-name-part taxon-name-part-type="species" reg="lappaceum">lappaceum</tp:taxon-name-part></tp:taxon-name></italic> in Puerto Rico (<xref ref-type="bibr" rid="B159">Serrato-Diaz et al. 2017</xref>), and <italic><tp:taxon-name><tp:taxon-name-part taxon-name-part-type="genus" reg="Ziziphus">Ziziphus</tp:taxon-name-part><tp:taxon-name-part taxon-name-part-type="species" reg="mauritiana">mauritiana</tp:taxon-name-part></tp:taxon-name></italic> in China (<xref ref-type="bibr" rid="B47">Fan et al. 2022</xref>).</p><p><bold><italic>Ripe rot</italic></bold> of <italic><tp:taxon-name><tp:taxon-name-part taxon-name-part-type="genus" reg="Vitis">Vitis</tp:taxon-name-part></tp:taxon-name></italic> spp. in Brazil (<xref ref-type="bibr" rid="B45">Echeverrigaray et al. 2020</xref>).</p><p><bold><italic>Bitter rot</italic></bold> of <italic><tp:taxon-name><tp:taxon-name-part taxon-name-part-type="genus" reg="Malus">Malus</tp:taxon-name-part><tp:taxon-name-part taxon-name-part-type="species" reg="domestica">domestica</tp:taxon-name-part></tp:taxon-name></italic> in China (<xref ref-type="bibr" rid="B48">Fu et al. 2013</xref>), the USA (<xref ref-type="bibr" rid="B197">Weir et al. 2012</xref>; <xref ref-type="bibr" rid="B133">Munir et al. 2016</xref>), Brazil (<xref ref-type="bibr" rid="B197">Weir et al. 2012</xref>; <xref ref-type="bibr" rid="B183">Velho et al. 2015</xref>, <xref ref-type="bibr" rid="B184">2018</xref>, <xref ref-type="bibr" rid="B185">2019</xref>; <xref ref-type="bibr" rid="B132">Moreira et al. 2019</xref>), Uruguay (<xref ref-type="bibr" rid="B2">Alaniz et al. 2015</xref>; <xref ref-type="bibr" rid="B183">Velho et al. 2015</xref>), Japan (<xref ref-type="bibr" rid="B209">Yokosawa et al. 2017</xref>), Korea (<xref ref-type="bibr" rid="B142">Oo et al. 2018</xref>; <xref ref-type="bibr" rid="B145">Park et al. 2018</xref>), France (<xref ref-type="bibr" rid="B137">Nodet et al. 2019</xref>), and Italy (<xref ref-type="bibr" rid="B198">Wenneker et al. 2021</xref>).</p><p><bold>Associated with</bold> spathe rot, spadix rot, and leaf spots of <italic><tp:taxon-name><tp:taxon-name-part taxon-name-part-type="genus" reg="Anthurium">Anthurium</tp:taxon-name-part><tp:taxon-name-part taxon-name-part-type="species" reg="andraeanum">andraeanum</tp:taxon-name-part></tp:taxon-name></italic> in Sri Lanka (<xref ref-type="bibr" rid="B190">Vithanage et al. 2021</xref>); leaf spots of <italic><tp:taxon-name><tp:taxon-name-part taxon-name-part-type="genus" reg="Castanea">Castanea</tp:taxon-name-part></tp:taxon-name></italic> sp., leaf blight of <italic><tp:taxon-name><tp:taxon-name-part taxon-name-part-type="genus" reg="Hedychium">Hedychium</tp:taxon-name-part></tp:taxon-name></italic> sp., and leaf blotches of <italic><tp:taxon-name><tp:taxon-name-part taxon-name-part-type="genus" reg="Rhododendron">Rhododendron</tp:taxon-name-part></tp:taxon-name></italic> sp. in Thailand (this study).</p><p><italic><tp:taxon-name><tp:taxon-name-part taxon-name-part-type="genus" reg="Colletotrichum">Colletotrichum</tp:taxon-name-part><tp:taxon-name-part taxon-name-part-type="species" reg="fructicola">fructicola</tp:taxon-name-part></tp:taxon-name></italic> was also reported from <tp:taxon-name><tp:taxon-name-part taxon-name-part-type="genus" reg="Fragaria">Fragaria</tp:taxon-name-part><tp:taxon-name-part taxon-name-part-type="hybrid-sign">×</tp:taxon-name-part><tp:taxon-name-part taxon-name-part-type="species" reg="ananassa">ananassa</tp:taxon-name-part></tp:taxon-name> in Canada and the USA (<xref ref-type="bibr" rid="B197">Weir et al. 2012</xref>) and <italic><tp:taxon-name><tp:taxon-name-part taxon-name-part-type="genus" reg="Morus">Morus</tp:taxon-name-part><tp:taxon-name-part taxon-name-part-type="species" reg="alba">alba</tp:taxon-name-part></tp:taxon-name></italic> in China but showed no pathogenicity (<xref ref-type="bibr" rid="B205">Xue et al. 2019</xref>). Furthermore, it was reported to cause diseases on <italic><tp:taxon-name><tp:taxon-name-part taxon-name-part-type="genus" reg="Vernicia">Vernicia</tp:taxon-name-part><tp:taxon-name-part taxon-name-part-type="species" reg="montana">montana</tp:taxon-name-part></tp:taxon-name></italic>, <italic><tp:taxon-name><tp:taxon-name-part taxon-name-part-type="genus" reg="Cinnamomum">Cinnamomum</tp:taxon-name-part><tp:taxon-name-part taxon-name-part-type="species" reg="camphora">camphora</tp:taxon-name-part></tp:taxon-name></italic>, <italic><tp:taxon-name><tp:taxon-name-part taxon-name-part-type="genus" reg="Paulownia">Paulownia</tp:taxon-name-part><tp:taxon-name-part taxon-name-part-type="species" reg="fortunei">fortunei</tp:taxon-name-part></tp:taxon-name></italic>, and <italic><tp:taxon-name><tp:taxon-name-part taxon-name-part-type="genus" reg="Schima">Schima</tp:taxon-name-part><tp:taxon-name-part taxon-name-part-type="species" reg="superba">superba</tp:taxon-name-part></tp:taxon-name></italic> in China (<xref ref-type="bibr" rid="B170">Sui et al. 2024</xref>).</p><p><bold><italic>Pathogenic on a nematode</italic></bold> in China; infects horsehair worms (<italic><tp:taxon-name><tp:taxon-name-part taxon-name-part-type="genus" reg="Chordodes">Chordodes</tp:taxon-name-part><tp:taxon-name-part taxon-name-part-type="species" reg="formosanus">formosanus</tp:taxon-name-part></tp:taxon-name></italic>), a parasite of praying mantises (<xref ref-type="bibr" rid="B38">De Vivo et al. 2021</xref>).</p><p><bold><italic>Pathogenic on humans</italic></bold>; causes <italic><tp:taxon-name><tp:taxon-name-part taxon-name-part-type="genus" reg="Colletotrichum">Colletotrichum</tp:taxon-name-part></tp:taxon-name></italic> keratitis, a fungal infection of human eyes (<xref ref-type="bibr" rid="B79">Hung et al. 2020</xref>).</p><p><bold><italic>Endophytic</italic></bold> on <italic><tp:taxon-name><tp:taxon-name-part taxon-name-part-type="genus" reg="Tetragastris">Tetragastris</tp:taxon-name-part><tp:taxon-name-part taxon-name-part-type="species" reg="panamensis">panamensis</tp:taxon-name-part></tp:taxon-name></italic> and <italic><tp:taxon-name><tp:taxon-name-part taxon-name-part-type="genus" reg="Theobroma">Theobroma</tp:taxon-name-part><tp:taxon-name-part taxon-name-part-type="species" reg="cacao">cacao</tp:taxon-name-part></tp:taxon-name></italic> in Panama (<xref ref-type="bibr" rid="B197">Weir et al. 2012</xref>), <italic><tp:taxon-name><tp:taxon-name-part taxon-name-part-type="genus" reg="Cymbopogon">Cymbopogon</tp:taxon-name-part><tp:taxon-name-part taxon-name-part-type="species" reg="citratus">citratus</tp:taxon-name-part></tp:taxon-name></italic> and <italic><tp:taxon-name><tp:taxon-name-part taxon-name-part-type="genus" reg="Pennisetum">Pennisetum</tp:taxon-name-part><tp:taxon-name-part taxon-name-part-type="species" reg="purpureum">purpureum</tp:taxon-name-part></tp:taxon-name></italic> in Thailand (<xref ref-type="bibr" rid="B126">Manamgoda et al. 2013</xref>), <italic><tp:taxon-name><tp:taxon-name-part taxon-name-part-type="genus" reg="Licania">Licania</tp:taxon-name-part><tp:taxon-name-part taxon-name-part-type="species" reg="tomentosa">tomentosa</tp:taxon-name-part></tp:taxon-name></italic> in Brazil (<xref ref-type="bibr" rid="B115">Lisboa et al. 2018</xref>), <italic><tp:taxon-name><tp:taxon-name-part taxon-name-part-type="genus" reg="Dendrobium">Dendrobium</tp:taxon-name-part></tp:taxon-name></italic> spp. in China (<xref ref-type="bibr" rid="B121">Ma et al. 2018</xref>), <italic><tp:taxon-name><tp:taxon-name-part taxon-name-part-type="genus" reg="Coffea">Coffea</tp:taxon-name-part><tp:taxon-name-part taxon-name-part-type="species" reg="arabica">arabica</tp:taxon-name-part></tp:taxon-name></italic> in Thailand (<xref ref-type="bibr" rid="B140">Numponsak et al. 2018</xref>), and <italic><tp:taxon-name><tp:taxon-name-part taxon-name-part-type="genus" reg="Magnolia">Magnolia</tp:taxon-name-part><tp:taxon-name-part taxon-name-part-type="species" reg="candolli">candolli</tp:taxon-name-part></tp:taxon-name></italic> in China (<xref ref-type="bibr" rid="B36">De Silva et al. 2021</xref>).</p></tp:treatment-sec><tp:treatment-sec sec-type="notes" id="SECID0EOPAK"><title>Notes.</title><p>Our isolates (<named-content xmlns:xlink="http://www.w3.org/1999/xlink" content-type="dwc:institutional_code" xlink:title="Mae Fah Luang University Culture Collection" xlink:href="http://grbio.org/institution/mae-fah-laung-university" xlink:type="simple">MFLUCC</named-content> 25-0013, <named-content xmlns:xlink="http://www.w3.org/1999/xlink" content-type="dwc:institutional_code" xlink:title="Mae Fah Luang University Culture Collection" xlink:href="http://grbio.org/institution/mae-fah-laung-university" xlink:type="simple">MFLUCC</named-content> 25-0014, <named-content xmlns:xlink="http://www.w3.org/1999/xlink" content-type="dwc:institutional_code" xlink:title="Mae Fah Luang University Culture Collection" xlink:href="http://grbio.org/institution/mae-fah-laung-university" xlink:type="simple">MFLUCC</named-content> 25-0015, <named-content xmlns:xlink="http://www.w3.org/1999/xlink" content-type="dwc:institutional_code" xlink:title="Mae Fah Luang University Culture Collection" xlink:href="http://grbio.org/institution/mae-fah-laung-university" xlink:type="simple">MFLUCC</named-content> 25-0016, and <named-content xmlns:xlink="http://www.w3.org/1999/xlink" content-type="dwc:institutional_code" xlink:title="Mae Fah Luang University Culture Collection" xlink:href="http://grbio.org/institution/mae-fah-laung-university" xlink:type="simple">MFLUCC</named-content> 25-0017) grouped with other strains of <italic><tp:taxon-name><tp:taxon-name-part taxon-name-part-type="genus" reg="Colletotrichum">Colletotrichum</tp:taxon-name-part><tp:taxon-name-part taxon-name-part-type="species" reg="fructicola">fructicola</tp:taxon-name-part></tp:taxon-name></italic> with 99% <abbrev xmlns:xlink="http://www.w3.org/1999/xlink" xlink:title="Maximum likelihood" id="ABBRID0EYQAK" xlink:type="simple">ML</abbrev> and 1.00 PP support (Fig. <xref ref-type="fig" rid="F2">2</xref>). <italic><tp:taxon-name><tp:taxon-name-part taxon-name-part-type="genus" reg="Colletotrichum">Colletotrichum</tp:taxon-name-part><tp:taxon-name-part taxon-name-part-type="species" reg="fructicola">fructicola</tp:taxon-name-part></tp:taxon-name></italic> is located in the <italic><tp:taxon-name><tp:taxon-name-part taxon-name-part-type="genus" reg="Colletotrichum">C.</tp:taxon-name-part><tp:taxon-name-part taxon-name-part-type="species" reg="gloeosporioides">gloeosporioides</tp:taxon-name-part></tp:taxon-name></italic> species complex (Figs <xref ref-type="fig" rid="F1">1</xref>, <xref ref-type="fig" rid="F2">2</xref>), consistent with findings of <xref ref-type="bibr" rid="B147">Prihastuti et al. (2009)</xref>, <xref ref-type="bibr" rid="B121">Ma et al. (2018)</xref>, <xref ref-type="bibr" rid="B139">Norphanphoun and Hyde (2023)</xref>, and <xref ref-type="bibr" rid="B215">Zhang et al. (2023b)</xref>. No intraspecies nucleotide differences were observed between our isolates and the ex-type of <italic><tp:taxon-name><tp:taxon-name-part taxon-name-part-type="genus" reg="Colletotrichum">C.</tp:taxon-name-part><tp:taxon-name-part taxon-name-part-type="species" reg="fructicola">fructicola</tp:taxon-name-part></tp:taxon-name></italic> (ICMP 18581) across the ITS, <italic>GAPDH</italic>, <italic>CHS</italic>1, <italic>ACT</italic>, and <italic>TUB</italic>2 regions. However, a sequence divergence of 0.7% (5/731 bp) was observed in <italic>CAM</italic> between our isolate (<named-content xmlns:xlink="http://www.w3.org/1999/xlink" content-type="dwc:institutional_code" xlink:title="Mae Fah Luang University Culture Collection" xlink:href="http://grbio.org/institution/mae-fah-laung-university" xlink:type="simple">MFLUCC</named-content> 25-0017) and <italic><tp:taxon-name><tp:taxon-name-part taxon-name-part-type="genus" reg="Colletotrichum">C.</tp:taxon-name-part><tp:taxon-name-part taxon-name-part-type="species" reg="fructicola">fructicola</tp:taxon-name-part></tp:taxon-name></italic> (ICMP 18581).</p><p>Our isolates morphologically resemble the ex-type of <italic><tp:taxon-name><tp:taxon-name-part taxon-name-part-type="genus" reg="Colletotrichum">C.</tp:taxon-name-part><tp:taxon-name-part taxon-name-part-type="species" reg="fructicola">fructicola</tp:taxon-name-part></tp:taxon-name></italic> (ICMP 18581), having hyaline, smooth-walled, guttulate, and aseptate conidia and ascospores, with the conidia being cylindrical to ovoid with rounded ends and ascospores being oblong, reniform to falcate with obtuse or acute ends (<xref ref-type="bibr" rid="B147">Prihastuti et al. 2009</xref>). Notably, the ascospore and conidial lengths of our isolates vary slightly with other strains of <italic><tp:taxon-name><tp:taxon-name-part taxon-name-part-type="genus" reg="Colletotrichum">C.</tp:taxon-name-part><tp:taxon-name-part taxon-name-part-type="species" reg="fructicola">fructicola</tp:taxon-name-part></tp:taxon-name></italic>. However, the L/W ratios of our isolates are similar to those of other <italic><tp:taxon-name><tp:taxon-name-part taxon-name-part-type="genus" reg="Colletotrichum">C.</tp:taxon-name-part><tp:taxon-name-part taxon-name-part-type="species" reg="fructicola">fructicola</tp:taxon-name-part></tp:taxon-name></italic> strains. The ascospore L/W ratio of our isolates is 3.5, while those from other studies are ICMP 18581 = 3.6 (<xref ref-type="bibr" rid="B147">Prihastuti et al. 2009</xref>), <named-content xmlns:xlink="http://www.w3.org/1999/xlink" content-type="dwc:institutional_code" xlink:title="Mae Fah Luang University Culture Collection" xlink:href="http://grbio.org/institution/mae-fah-laung-university" xlink:type="simple">MFLUCC</named-content> 14-0087 = 3.4 (<xref ref-type="bibr" rid="B121">Ma et al. 2018</xref>), <named-content xmlns:xlink="http://www.w3.org/1999/xlink" content-type="dwc:institutional_code" xlink:title="Mae Fah Luang University Culture Collection" xlink:href="http://grbio.org/institution/mae-fah-laung-university" xlink:type="simple">MFLUCC</named-content> 17-1752 = 3.2 (<xref ref-type="bibr" rid="B139">Norphanphoun and Hyde 2023</xref>), and ZHKUCC 23-0829 = 3.7 (<xref ref-type="bibr" rid="B215">Zhang et al. 2023b</xref>). The conidial L/W ratio of our isolates is 3.1, while those from other studies are ICMP 18581 = 3.2 (<xref ref-type="bibr" rid="B147">Prihastuti et al. 2009</xref>), <named-content xmlns:xlink="http://www.w3.org/1999/xlink" content-type="dwc:institutional_code" xlink:title="Mae Fah Luang University Culture Collection" xlink:href="http://grbio.org/institution/mae-fah-laung-university" xlink:type="simple">MFLUCC</named-content> 14-0087 = 2.9 (<xref ref-type="bibr" rid="B121">Ma et al. 2018</xref>), and <named-content xmlns:xlink="http://www.w3.org/1999/xlink" content-type="dwc:institutional_code" xlink:title="Mae Fah Luang University Culture Collection" xlink:href="http://grbio.org/institution/mae-fah-laung-university" xlink:type="simple">MFLUCC</named-content> 17-1752 = 2.6 (<xref ref-type="bibr" rid="B139">Norphanphoun and Hyde 2023</xref>).</p><p>Based on phylogenetic and morphological species concepts, we identify our isolates as <italic><tp:taxon-name><tp:taxon-name-part taxon-name-part-type="genus" reg="Colletotrichum">Colletotrichum</tp:taxon-name-part><tp:taxon-name-part taxon-name-part-type="species" reg="fructicola">fructicola</tp:taxon-name-part></tp:taxon-name></italic>. This study represents three new host records for <italic><tp:taxon-name><tp:taxon-name-part taxon-name-part-type="genus" reg="Colletotrichum">C.</tp:taxon-name-part><tp:taxon-name-part taxon-name-part-type="species" reg="fructicola">fructicola</tp:taxon-name-part></tp:taxon-name></italic> associated with leaf spots of <italic><tp:taxon-name><tp:taxon-name-part taxon-name-part-type="genus" reg="Castanea">Castanea</tp:taxon-name-part></tp:taxon-name></italic> sp., leaf blight of <italic><tp:taxon-name><tp:taxon-name-part taxon-name-part-type="genus" reg="Hedychium">Hedychium</tp:taxon-name-part></tp:taxon-name></italic> sp., and leaf blotches of <italic><tp:taxon-name><tp:taxon-name-part taxon-name-part-type="genus" reg="Rhododendron">Rhododendron</tp:taxon-name-part></tp:taxon-name></italic> sp. in Thailand.</p></tp:treatment-sec><tp:treatment-sec><!--Section generated to contain objects referenced in tp:taxon-treatment.--><fig id="F2" position="float" orientation="portrait"><object-id xmlns:xlink="http://www.w3.org/1999/xlink" content-type="doi" xlink:type="simple">10.3897/mycokeys.119.152323.figure2</object-id><object-id xmlns:xlink="http://www.w3.org/1999/xlink" content-type="zenodo_dep_id" xlink:type="simple">15812279</object-id><object-id xmlns:xlink="http://www.w3.org/1999/xlink" content-type="arpha" xlink:type="simple">DDC7D92F-BED5-5BB7-A0D3-747D473E0E5A</object-id><label>Figure 2.</label><caption><p>Maximum likelihood analysis (IQ-tree) based on a combined dataset of ITS, <italic>GAPDH</italic>, <italic>CHS</italic>1, <italic>ACT</italic>, <italic>TUB</italic>2, <italic>H</italic>3, and <italic>CAM</italic> sequences from dataset 2, which includes all species in the <italic><tp:taxon-name><tp:taxon-name-part taxon-name-part-type="genus" reg="Colletotrichum">C.</tp:taxon-name-part><tp:taxon-name-part taxon-name-part-type="species" reg="gloeosporioides">gloeosporioides</tp:taxon-name-part></tp:taxon-name></italic> species complex. Bootstrap support values (<abbrev xmlns:xlink="http://www.w3.org/1999/xlink" xlink:title="Maximum likelihood" id="ABBRID0EZDAG" xlink:type="simple">ML</abbrev> ≥ 80%) and Bayesian posterior probabilities (PP ≥ 0.95) are given above the branches or near the nodes as <abbrev xmlns:xlink="http://www.w3.org/1999/xlink" xlink:title="Maximum likelihood" id="ABBRID0E4DAG" xlink:type="simple">ML</abbrev>/PP. Hyphens (--) indicate bootstrap support values below 80% for <abbrev xmlns:xlink="http://www.w3.org/1999/xlink" xlink:title="Maximum likelihood" id="ABBRID0EBEAG" xlink:type="simple">ML</abbrev> and posterior probabilities below 0.95. The tree is rooted with <italic><tp:taxon-name><tp:taxon-name-part taxon-name-part-type="genus" reg="Colletotrichum">C.</tp:taxon-name-part><tp:taxon-name-part taxon-name-part-type="species" reg="beeveri">beeveri</tp:taxon-name-part></tp:taxon-name></italic> (CBS 128527) and <italic><tp:taxon-name><tp:taxon-name-part taxon-name-part-type="genus" reg="Colletotrichum">C.</tp:taxon-name-part><tp:taxon-name-part taxon-name-part-type="species" reg="boninense">boninense</tp:taxon-name-part></tp:taxon-name></italic> (CBS 123755), belonging to the <italic><tp:taxon-name><tp:taxon-name-part taxon-name-part-type="genus" reg="Colletotrichum">C.</tp:taxon-name-part><tp:taxon-name-part taxon-name-part-type="species" reg="boninense">boninense</tp:taxon-name-part></tp:taxon-name></italic> species complex. Type, ex-type, and reference species are denoted with <sup>T</sup>. Our isolates are in bold red font. Different color blocks represent distinct species complexes.</p></caption><graphic xmlns:xlink="http://www.w3.org/1999/xlink" xlink:href="mycokeys-119-137-g002.jpg" position="float" orientation="portrait" xlink:type="simple" id="oo_1366881.jpg"><uri content-type="original_file" xlink:type="simple">https://binary.pensoft.net/fig/1366881</uri></graphic></fig><fig id="F1" position="float" orientation="portrait"><object-id xmlns:xlink="http://www.w3.org/1999/xlink" content-type="doi" xlink:type="simple">10.3897/mycokeys.119.152323.figure1</object-id><object-id xmlns:xlink="http://www.w3.org/1999/xlink" content-type="zenodo_dep_id" xlink:type="simple">15812271</object-id><object-id xmlns:xlink="http://www.w3.org/1999/xlink" content-type="arpha" xlink:type="simple">B419C80C-B583-5077-B4AD-BE104B5D1512</object-id><label>Figure 1.</label><caption><p>Maximum likelihood analysis (IQ-tree) based on a combined dataset of ITS, <italic>GAPDH</italic>, <italic>CHS</italic>1, <italic>ACT</italic>, <italic>TUB</italic>2, <italic>H</italic>3, and <italic>CAM</italic> sequences from dataset 1, which includes all <italic><tp:taxon-name><tp:taxon-name-part taxon-name-part-type="genus" reg="Colletotrichum">Colletotrichum</tp:taxon-name-part></tp:taxon-name></italic> species. Bootstrap support values (<abbrev xmlns:xlink="http://www.w3.org/1999/xlink" xlink:title="Maximum likelihood" id="ABBRID0E6AAG" xlink:type="simple">ML</abbrev> ≥ 80%) and Bayesian posterior probabilities (PP ≥ 0.95) are given above the branches or near the nodes as <abbrev xmlns:xlink="http://www.w3.org/1999/xlink" xlink:title="Maximum likelihood" id="ABBRID0EDBAG" xlink:type="simple">ML</abbrev>/PP. Hyphens (--) indicate bootstrap support values below 80% for <abbrev xmlns:xlink="http://www.w3.org/1999/xlink" xlink:title="Maximum likelihood" id="ABBRID0EHBAG" xlink:type="simple">ML</abbrev> and posterior probabilities below 0.95. The tree is rooted with <italic><tp:taxon-name><tp:taxon-name-part taxon-name-part-type="genus" reg="Monilochaetes">Monilochaetes</tp:taxon-name-part><tp:taxon-name-part taxon-name-part-type="species" reg="infuscans">infuscans</tp:taxon-name-part></tp:taxon-name></italic> (CBS 869.96) and <italic><tp:taxon-name><tp:taxon-name-part taxon-name-part-type="genus" reg="Monilochaetes">M.</tp:taxon-name-part><tp:taxon-name-part taxon-name-part-type="species" reg="melastomae">melastomae</tp:taxon-name-part></tp:taxon-name></italic> (CBS145059). Type, ex-type, and reference species are denoted with <sup>T</sup>. Our isolates are in bold red font, while our new species are in bold blue font. Different color blocks represent distinct species complexes, with a single color used to denote singleton species.</p></caption><graphic xmlns:xlink="http://www.w3.org/1999/xlink" xlink:href="mycokeys-119-137-g001.jpg" position="float" orientation="portrait" xlink:type="simple" id="oo_1366880.jpg"><uri content-type="original_file" xlink:type="simple">https://binary.pensoft.net/fig/1366880</uri></graphic></fig></tp:treatment-sec><ref-list><ref id="B197"><mixed-citation xmlns:xlink="http://www.w3.org/1999/xlink" xlink:type="simple"><person-group><name name-style="western"><surname>Weir</surname><given-names>BS</given-names></name><name name-style="western"><surname>Johnston</surname><given-names>PR</given-names></name><name name-style="western"><surname>Damm</surname><given-names>U</given-names></name></person-group> (<year>2012</year>) <article-title>The <italic><tp:taxon-name><tp:taxon-name-part taxon-name-part-type="genus">Colletotrichum</tp:taxon-name-part><tp:taxon-name-part taxon-name-part-type="species">gloeosporioides</tp:taxon-name-part></tp:taxon-name></italic> species complex.</article-title><source>Studies in Mycology</source><volume>73</volume>: <fpage>115</fpage>–<lpage>180</lpage>. <ext-link xlink:href="10.3114/SIM0011" ext-link-type="doi" xlink:type="simple">https://doi.org/10.3114/SIM0011</ext-link></mixed-citation></ref><ref id="B213"><mixed-citation xmlns:xlink="http://www.w3.org/1999/xlink" xlink:type="simple"><person-group><name name-style="western"><surname>Zhang</surname><given-names>PF</given-names></name><name name-style="western"><surname>Zhai</surname><given-names>LF</given-names></name><name name-style="western"><surname>Zhang</surname><given-names>XK</given-names></name><name name-style="western"><surname>Huang</surname><given-names>XZ</given-names></name><name name-style="western"><surname>Hong</surname><given-names>N</given-names></name><name name-style="western"><surname>Xu</surname><given-names>W</given-names></name><name name-style="western"><surname>Wang</surname><given-names>G</given-names></name></person-group> (<year>2015</year>) <article-title>Characterization of <italic><tp:taxon-name><tp:taxon-name-part taxon-name-part-type="genus">Colletotrichum</tp:taxon-name-part><tp:taxon-name-part taxon-name-part-type="species">fructicola</tp:taxon-name-part></tp:taxon-name></italic>, a new causal agent of leaf black spot disease of sandy pear (<italic><tp:taxon-name><tp:taxon-name-part taxon-name-part-type="genus">Pyrus</tp:taxon-name-part><tp:taxon-name-part taxon-name-part-type="species">pyrifolia</tp:taxon-name-part></tp:taxon-name></italic>).</article-title><source>European Journal of Plant Pathology</source><volume>143</volume>: <fpage>651</fpage>–<lpage>662</lpage>. <ext-link xlink:href="10.1007/s10658-015-0715-7" ext-link-type="doi" xlink:type="simple">https://doi.org/10.1007/s10658-015-0715-7</ext-link></mixed-citation></ref><ref id="B223"><mixed-citation xmlns:xlink="http://www.w3.org/1999/xlink" xlink:type="simple"><person-group><name name-style="western"><surname>Zhou</surname><given-names>Y</given-names></name><name name-style="western"><surname>Ye</surname><given-names>R</given-names></name><name name-style="western"><surname>Ying</surname><given-names>Q</given-names></name><name name-style="western"><surname>Zhang</surname><given-names>Y</given-names></name><name name-style="western"><surname>Zhang</surname><given-names>L</given-names></name></person-group> (<year>2022</year>) First report of leaf spot caused by <italic><tp:taxon-name><tp:taxon-name-part taxon-name-part-type="genus">Colletotrichum</tp:taxon-name-part><tp:taxon-name-part taxon-name-part-type="species">fructicola</tp:taxon-name-part></tp:taxon-name></italic> on <italic><tp:taxon-name><tp:taxon-name-part taxon-name-part-type="genus">Dalbergia</tp:taxon-name-part><tp:taxon-name-part taxon-name-part-type="species">hupeana</tp:taxon-name-part></tp:taxon-name></italic> in China. Plant Disease 106: 1526. <ext-link xlink:href="10.1094/PDIS-08-21-1842-PDN" ext-link-type="doi" xlink:type="simple">https://doi.org/10.1094/PDIS-08-21-1842-PDN</ext-link></mixed-citation></ref><ref id="B103"><mixed-citation xmlns:xlink="http://www.w3.org/1999/xlink" xlink:type="simple"><person-group><name name-style="western"><surname>Li</surname><given-names>SC</given-names></name><name name-style="western"><surname>Xiao</surname><given-names>LH</given-names></name><name name-style="western"><surname>Wu</surname><given-names>F</given-names></name><name name-style="western"><surname>Wang</surname><given-names>YB</given-names></name><name name-style="western"><surname>Jia</surname><given-names>MS</given-names></name><name name-style="western"><surname>Chen</surname><given-names>M</given-names></name><name name-style="western"><surname>Chen</surname><given-names>JY</given-names></name><name name-style="western"><surname>Xiang</surname><given-names>ML</given-names></name></person-group> (<year>2022a</year>) First report of leaf spot caused by <italic><tp:taxon-name><tp:taxon-name-part taxon-name-part-type="genus">Colletotrichum</tp:taxon-name-part><tp:taxon-name-part taxon-name-part-type="species">fructicola</tp:taxon-name-part></tp:taxon-name></italic> on <italic><tp:taxon-name><tp:taxon-name-part taxon-name-part-type="genus">Myrica</tp:taxon-name-part><tp:taxon-name-part taxon-name-part-type="species">rubra</tp:taxon-name-part></tp:taxon-name></italic> in China. Plant Disease 106: 1993. <ext-link xlink:href="10.1094/PDIS-10-21-2138-PDN" ext-link-type="doi" xlink:type="simple">https://doi.org/10.1094/PDIS-10-21-2138-PDN</ext-link></mixed-citation></ref><ref id="B165"><mixed-citation xmlns:xlink="http://www.w3.org/1999/xlink" xlink:type="simple"><person-group><name name-style="western"><surname>Shu</surname><given-names>J</given-names></name><name name-style="western"><surname>Guo</surname><given-names>T</given-names></name><name name-style="western"><surname>Li</surname><given-names>Q</given-names></name><name name-style="western"><surname>Tang</surname><given-names>L</given-names></name><name name-style="western"><surname>Huang</surname><given-names>S</given-names></name><name name-style="western"><surname>Mo</surname><given-names>J</given-names></name><name name-style="western"><surname>Yu</surname><given-names>Z</given-names></name><name name-style="western"><surname>Forte-Perri</surname><given-names>V</given-names></name></person-group> (<year>2021</year>) First report of leaf spot caused by <italic><tp:taxon-name><tp:taxon-name-part taxon-name-part-type="genus">Colletotrichum</tp:taxon-name-part><tp:taxon-name-part taxon-name-part-type="species">fructicola</tp:taxon-name-part></tp:taxon-name></italic> and <italic><tp:taxon-name><tp:taxon-name-part taxon-name-part-type="genus">C.</tp:taxon-name-part><tp:taxon-name-part taxon-name-part-type="species">siamense</tp:taxon-name-part></tp:taxon-name></italic> on <italic><tp:taxon-name><tp:taxon-name-part taxon-name-part-type="genus">Ziziphus</tp:taxon-name-part><tp:taxon-name-part taxon-name-part-type="species">mauritiana</tp:taxon-name-part></tp:taxon-name></italic> in Guangxi, China. Plant Disease 105: 2021. <ext-link xlink:href="10.1094/PDIS-09-20-1863-PDN" ext-link-type="doi" xlink:type="simple">https://doi.org/10.1094/PDIS-09-20-1863-PDN</ext-link></mixed-citation></ref><ref id="B127"><mixed-citation xmlns:xlink="http://www.w3.org/1999/xlink" xlink:type="simple"><person-group><name name-style="western"><surname>Manawasinghe</surname><given-names>IS</given-names></name><name name-style="western"><surname>Calabon</surname><given-names>MS</given-names></name><name name-style="western"><surname>Jones</surname><given-names>EBG</given-names></name><name name-style="western"><surname>Zhang</surname><given-names>YX</given-names></name><name name-style="western"><surname>Liao</surname><given-names>CF</given-names></name><name name-style="western"><surname>Xiong</surname><given-names>Y</given-names></name><name name-style="western"><surname>Chaiwan</surname><given-names>N</given-names></name><name name-style="western"><surname>Kularathnage</surname><given-names>ND</given-names></name><name name-style="western"><surname>Liu</surname><given-names>NG</given-names></name><name name-style="western"><surname>Tang</surname><given-names>SM</given-names></name><etal/></person-group> (<year>2022</year>) <article-title>Mycosphere notes 345–386.</article-title><source>Mycosphere</source><volume>13</volume>: <fpage>454</fpage>–<lpage>557</lpage>. <ext-link xlink:href="10.5943/mycosphere/13/1/3" ext-link-type="doi" xlink:type="simple">https://doi.org/10.5943/mycosphere/13/1/3</ext-link></mixed-citation></ref><ref id="B191"><mixed-citation xmlns:xlink="http://www.w3.org/1999/xlink" xlink:type="simple"><person-group><name name-style="western"><surname>Wan</surname><given-names>Y</given-names></name><name name-style="western"><surname>Jin</surname><given-names>GQ</given-names></name><name name-style="western"><surname>Li</surname><given-names>DW</given-names></name><name name-style="western"><surname>Wu</surname><given-names>S</given-names></name><name name-style="western"><surname>Zhu</surname><given-names>LH</given-names></name></person-group> (<year>2022</year>) First report of <italic><tp:taxon-name><tp:taxon-name-part taxon-name-part-type="genus">Colletotrichum</tp:taxon-name-part><tp:taxon-name-part taxon-name-part-type="species">fructicola</tp:taxon-name-part></tp:taxon-name></italic> causing leaf spots on <tp:taxon-name><tp:taxon-name-part taxon-name-part-type="genus">Liriodendron</tp:taxon-name-part><tp:taxon-name-part taxon-name-part-type="species">chinense</tp:taxon-name-part><tp:taxon-name-part taxon-name-part-type="hybrid-sign">×</tp:taxon-name-part><tp:taxon-name-part taxon-name-part-type="species">tulipifera</tp:taxon-name-part></tp:taxon-name> in China. Forest Pathology 52: e12779. <ext-link xlink:href="10.1111/efp.12779" ext-link-type="doi" xlink:type="simple">https://doi.org/10.1111/efp.12779</ext-link></mixed-citation></ref><ref id="B208"><mixed-citation xmlns:xlink="http://www.w3.org/1999/xlink" xlink:type="simple"><person-group><name name-style="western"><surname>Yin</surname><given-names>Q</given-names></name><name name-style="western"><surname>Shi</surname><given-names>X</given-names></name><name name-style="western"><surname>Zhu</surname><given-names>Z</given-names></name><name name-style="western"><surname>Wang</surname><given-names>Y</given-names></name><name name-style="western"><surname>Tian</surname><given-names>L</given-names></name><name name-style="western"><surname>Sang</surname><given-names>Z</given-names></name><name name-style="western"><surname>Jia</surname><given-names>Z</given-names></name><name name-style="western"><surname>Ma</surname><given-names>L</given-names></name></person-group> (<year>2022</year>) First report of leaf spot caused by <italic><tp:taxon-name><tp:taxon-name-part taxon-name-part-type="genus">Colletotrichum</tp:taxon-name-part><tp:taxon-name-part taxon-name-part-type="species">fructicola</tp:taxon-name-part></tp:taxon-name></italic> on <italic><tp:taxon-name><tp:taxon-name-part taxon-name-part-type="genus">Magnolia</tp:taxon-name-part><tp:taxon-name-part taxon-name-part-type="species">wufengensis</tp:taxon-name-part></tp:taxon-name></italic> in Hubei, China. Plant Disease 106: 2987. <ext-link xlink:href="10.1094/PDIS-12-21-2811-PDN" ext-link-type="doi" xlink:type="simple">https://doi.org/10.1094/PDIS-12-21-2811-PDN</ext-link></mixed-citation></ref><ref id="B220"><mixed-citation xmlns:xlink="http://www.w3.org/1999/xlink" xlink:type="simple"><person-group><name name-style="western"><surname>Zhao</surname><given-names>J</given-names></name><name name-style="western"><surname>Yu</surname><given-names>Z</given-names></name><name name-style="western"><surname>Li</surname><given-names>Q</given-names></name><name name-style="western"><surname>Tang</surname><given-names>L</given-names></name><name name-style="western"><surname>Guo</surname><given-names>T</given-names></name><name name-style="western"><surname>Huang</surname><given-names>S</given-names></name><name name-style="western"><surname>Mo</surname><given-names>J</given-names></name><name name-style="western"><surname>Hsiang</surname><given-names>T</given-names></name></person-group> (<year>2022</year>) Leaf spot caused by <italic><tp:taxon-name><tp:taxon-name-part taxon-name-part-type="genus">Colletotrichum</tp:taxon-name-part><tp:taxon-name-part taxon-name-part-type="species">fructicola</tp:taxon-name-part></tp:taxon-name></italic> on star anise (<italic><tp:taxon-name><tp:taxon-name-part taxon-name-part-type="genus">Illicium</tp:taxon-name-part><tp:taxon-name-part taxon-name-part-type="species">verum</tp:taxon-name-part></tp:taxon-name></italic>) in China. Plant Disease 106: 1060. <ext-link xlink:href="10.1094/PDIS-04-21-0685-PDN" ext-link-type="doi" xlink:type="simple">https://doi.org/10.1094/PDIS-04-21-0685-PDN</ext-link></mixed-citation></ref><ref id="B214"><mixed-citation xmlns:xlink="http://www.w3.org/1999/xlink" xlink:type="simple"><person-group><name name-style="western"><surname>Zhang</surname><given-names>Q</given-names></name><name name-style="western"><surname>Nizamani</surname><given-names>MM</given-names></name><name name-style="western"><surname>Feng</surname><given-names>Y</given-names></name><name name-style="western"><surname>Yang</surname><given-names>YQ</given-names></name><name name-style="western"><surname>Jayawardena</surname><given-names>RS</given-names></name><name name-style="western"><surname>Hyde</surname><given-names>KD</given-names></name><name name-style="western"><surname>Wang</surname><given-names>Y</given-names></name><name name-style="western"><surname>Li</surname><given-names>C</given-names></name></person-group> (<year>2023a</year>) <article-title>Genome-scale and multi-gene phylogenetic analyses of <italic><tp:taxon-name><tp:taxon-name-part taxon-name-part-type="genus">Colletotrichum</tp:taxon-name-part></tp:taxon-name></italic> spp. host preference and associated with medicinal plants.</article-title><source>Mycosphere</source><volume>14</volume>: <fpage>1</fpage>–<lpage>106</lpage>. <ext-link xlink:href="10.5943/mycosphere/14/si2/1" ext-link-type="doi" xlink:type="simple">https://doi.org/10.5943/mycosphere/14/si2/1</ext-link></mixed-citation></ref><ref id="B215"><mixed-citation xmlns:xlink="http://www.w3.org/1999/xlink" xlink:type="simple"><person-group><name name-style="western"><surname>Zhang</surname><given-names>YX</given-names></name><name name-style="western"><surname>Chen</surname><given-names>JW</given-names></name><name name-style="western"><surname>Manawasinghe</surname><given-names>IS</given-names></name><name name-style="western"><surname>Lin</surname><given-names>YH</given-names></name><name name-style="western"><surname>Jayawardena</surname><given-names>RS</given-names></name><name name-style="western"><surname>McKenzie</surname><given-names>EHC</given-names></name><name name-style="western"><surname>Hyde</surname><given-names>KD</given-names></name><name name-style="western"><surname>Xiang</surname><given-names>MM</given-names></name></person-group> (<year>2023b</year>) <article-title>Identification and characterization of <italic><tp:taxon-name><tp:taxon-name-part taxon-name-part-type="genus">Colletotrichum</tp:taxon-name-part></tp:taxon-name></italic> species associated with ornamental plants in Southern China.</article-title><source>Mycosphere</source><volume>14</volume>: <fpage>262</fpage>–<lpage>302</lpage>. <ext-link xlink:href="10.5943/mycosphere/14/si2/5" ext-link-type="doi" xlink:type="simple">https://doi.org/10.5943/mycosphere/14/si2/5</ext-link></mixed-citation></ref><ref id="B22"><mixed-citation xmlns:xlink="http://www.w3.org/1999/xlink" xlink:type="simple"><person-group><name name-style="western"><surname>Casanova</surname><given-names>L</given-names></name><name name-style="western"><surname>Hernández</surname><given-names>L</given-names></name><name name-style="western"><surname>Martínez</surname><given-names>E</given-names></name><name name-style="western"><surname>Velho</surname><given-names>AC</given-names></name><name name-style="western"><surname>Rockenbach</surname><given-names>MF</given-names></name><name name-style="western"><surname>Stadnik</surname><given-names>MJ</given-names></name><name name-style="western"><surname>Alaniz</surname><given-names>S</given-names></name><name name-style="western"><surname>Mondino</surname><given-names>P</given-names></name></person-group> (<year>2017</year>) First report of <tp:taxon-name><tp:taxon-name-part taxon-name-part-type="species">Glomerella</tp:taxon-name-part></tp:taxon-name> leaf spot of apple caused by <italic><tp:taxon-name><tp:taxon-name-part taxon-name-part-type="genus">Colletotrichum</tp:taxon-name-part><tp:taxon-name-part taxon-name-part-type="species">fructicola</tp:taxon-name-part></tp:taxon-name></italic> in Uruguay. Plant Disease 101: 834. <ext-link xlink:href="10.1094/PDIS-09-16-1320-PDN" ext-link-type="doi" xlink:type="simple">https://doi.org/10.1094/PDIS-09-16-1320-PDN</ext-link></mixed-citation></ref><ref id="B3"><mixed-citation xmlns:xlink="http://www.w3.org/1999/xlink" xlink:type="simple"><person-group><name name-style="western"><surname>Alaniz</surname><given-names>S</given-names></name><name name-style="western"><surname>Cuozzo</surname><given-names>V</given-names></name><name name-style="western"><surname>Martínez</surname><given-names>V</given-names></name><name name-style="western"><surname>Stadnik</surname><given-names>MJ</given-names></name><name name-style="western"><surname>Mondino</surname><given-names>P</given-names></name></person-group> (<year>2019</year>) <article-title>Ascospore infection and <italic><tp:taxon-name><tp:taxon-name-part taxon-name-part-type="genus">Colletotrichum</tp:taxon-name-part></tp:taxon-name></italic> species causing <tp:taxon-name><tp:taxon-name-part taxon-name-part-type="species">Glomerella</tp:taxon-name-part></tp:taxon-name> leaf spot of apple in Uruguay.</article-title><source>Plant Pathology Journal</source><volume>35</volume>: <fpage>100</fpage>–<lpage>111</lpage>. <ext-link xlink:href="10.5423/PPJ.OA.07.2018.0145" ext-link-type="doi" xlink:type="simple">https://doi.org/10.5423/PPJ.OA.07.2018.0145</ext-link></mixed-citation></ref><ref id="B157"><mixed-citation xmlns:xlink="http://www.w3.org/1999/xlink" xlink:type="simple"><person-group><name name-style="western"><surname>Seifollahi</surname><given-names>E</given-names></name><name name-style="western"><surname>de Farias</surname><given-names>ARG</given-names></name><name name-style="western"><surname>Jayawardena</surname><given-names>RS</given-names></name><name name-style="western"><surname>Hyde</surname><given-names>KD</given-names></name></person-group> (<year>2023</year>) Taxonomic advances from fungal flora associated with ferns and fern-like hosts in Northern Thailand. Plants 12: 683. <ext-link xlink:href="10.3390/plants12030683" ext-link-type="doi" xlink:type="simple">https://doi.org/10.3390/plants12030683</ext-link></mixed-citation></ref><ref id="B139"><mixed-citation xmlns:xlink="http://www.w3.org/1999/xlink" xlink:type="simple"><person-group><name name-style="western"><surname>Norphanphoun</surname><given-names>C</given-names></name><name name-style="western"><surname>Hyde</surname><given-names>KD</given-names></name></person-group> (<year>2023</year>) First report of <italic><tp:taxon-name><tp:taxon-name-part taxon-name-part-type="genus">Colletotrichum</tp:taxon-name-part><tp:taxon-name-part taxon-name-part-type="species">fructicola</tp:taxon-name-part></tp:taxon-name></italic>, <italic><tp:taxon-name><tp:taxon-name-part taxon-name-part-type="genus">C.</tp:taxon-name-part><tp:taxon-name-part taxon-name-part-type="species">rhizophorae</tp:taxon-name-part></tp:taxon-name></italic> sp. nov., and <italic><tp:taxon-name><tp:taxon-name-part taxon-name-part-type="genus">C.</tp:taxon-name-part><tp:taxon-name-part taxon-name-part-type="species">thailandica</tp:taxon-name-part></tp:taxon-name></italic> sp. nov. on mangrove in Thailand. Pathogens 12: 1436. <ext-link xlink:href="10.3390/pathogens12121436" ext-link-type="doi" xlink:type="simple">https://doi.org/10.3390/pathogens12121436</ext-link></mixed-citation></ref><ref id="B171"><mixed-citation xmlns:xlink="http://www.w3.org/1999/xlink" xlink:type="simple"><person-group><name name-style="western"><surname>Sun</surname><given-names>JW</given-names></name><name name-style="western"><surname>Si</surname><given-names>YZ</given-names></name><name name-style="western"><surname>Li</surname><given-names>DW</given-names></name><name name-style="western"><surname>Jin</surname><given-names>GQ</given-names></name><name name-style="western"><surname>Zhu</surname><given-names>LH</given-names></name></person-group> (<year>2020</year>) First report of leaf blotch of <italic><tp:taxon-name><tp:taxon-name-part taxon-name-part-type="genus">Aesculus</tp:taxon-name-part><tp:taxon-name-part taxon-name-part-type="species">chinensis</tp:taxon-name-part></tp:taxon-name></italic> caused by <italic><tp:taxon-name><tp:taxon-name-part taxon-name-part-type="genus">Colletotrichum</tp:taxon-name-part><tp:taxon-name-part taxon-name-part-type="species">gloeosporioides</tp:taxon-name-part></tp:taxon-name></italic> and <italic><tp:taxon-name><tp:taxon-name-part taxon-name-part-type="genus">Colletotrichum</tp:taxon-name-part><tp:taxon-name-part taxon-name-part-type="species">fructicola</tp:taxon-name-part></tp:taxon-name></italic> in China. Plant Disease 104: 3065. <ext-link xlink:href="10.1094/PDIS-04-20-0841-PDN" ext-link-type="doi" xlink:type="simple">https://doi.org/10.1094/PDIS-04-20-0841-PDN</ext-link></mixed-citation></ref><ref id="B113"><mixed-citation xmlns:xlink="http://www.w3.org/1999/xlink" xlink:type="simple"><person-group><name name-style="western"><surname>Lin</surname><given-names>SR</given-names></name><name name-style="western"><surname>Lin</surname><given-names>YH</given-names></name><name name-style="western"><surname>Ariyawansa</surname><given-names>HA</given-names></name><name name-style="western"><surname>Chang</surname><given-names>YC</given-names></name><name name-style="western"><surname>Yu</surname><given-names>SY</given-names></name><name name-style="western"><surname>Tsai</surname><given-names>I</given-names></name><name name-style="western"><surname>Chung</surname><given-names>CL</given-names></name><name name-style="western"><surname>Hung</surname><given-names>TH</given-names></name></person-group> (<year>2023a</year>) <article-title>Analysis of the pathogenicity and phylogeny of <italic><tp:taxon-name><tp:taxon-name-part taxon-name-part-type="genus">Colletotrichum</tp:taxon-name-part></tp:taxon-name></italic> species associated with brown blight of tea (<italic><tp:taxon-name><tp:taxon-name-part taxon-name-part-type="genus">Camellia</tp:taxon-name-part><tp:taxon-name-part taxon-name-part-type="species">sinensis</tp:taxon-name-part></tp:taxon-name></italic>) in Taiwan.</article-title><source>Plant Disease</source><volume>107</volume>: <fpage>97</fpage>–<lpage>106</lpage>. <ext-link xlink:href="10.1094/PDIS-03-22-0509-RE" ext-link-type="doi" xlink:type="simple">https://doi.org/10.1094/PDIS-03-22-0509-RE</ext-link></mixed-citation></ref><ref id="B61"><mixed-citation xmlns:xlink="http://www.w3.org/1999/xlink" xlink:type="simple"><person-group><name name-style="western"><surname>Han</surname><given-names>S</given-names></name><name name-style="western"><surname>Xu</surname><given-names>X</given-names></name><name name-style="western"><surname>Jiang</surname><given-names>Y</given-names></name><name name-style="western"><surname>Zheng</surname><given-names>Z</given-names></name><name name-style="western"><surname>Yuan</surname><given-names>H</given-names></name><name name-style="western"><surname>Li</surname><given-names>S</given-names></name><name name-style="western"><surname>Liu</surname><given-names>Y</given-names></name><name name-style="western"><surname>Lin</surname><given-names>T</given-names></name><name name-style="western"><surname>Qiao</surname><given-names>T</given-names></name><name name-style="western"><surname>Yang</surname><given-names>C</given-names></name><etal/></person-group> (<year>2023</year>) <italic><tp:taxon-name><tp:taxon-name-part taxon-name-part-type="genus">Colletotrichum</tp:taxon-name-part><tp:taxon-name-part taxon-name-part-type="species">fructicola</tp:taxon-name-part></tp:taxon-name></italic>, causal agent of shot-hole symptoms on leaves of <italic><tp:taxon-name><tp:taxon-name-part taxon-name-part-type="genus">Prunus</tp:taxon-name-part><tp:taxon-name-part taxon-name-part-type="species">sibirica</tp:taxon-name-part></tp:taxon-name></italic> in China. Plant Disease 107: 2530. <ext-link xlink:href="10.1094/PDIS-04-22-0848-PDN" ext-link-type="doi" xlink:type="simple">https://doi.org/10.1094/PDIS-04-22-0848-PDN</ext-link></mixed-citation></ref><ref id="B30"><mixed-citation xmlns:xlink="http://www.w3.org/1999/xlink" xlink:type="simple"><person-group><name name-style="western"><surname>Conforto</surname><given-names>C</given-names></name><name name-style="western"><surname>Lima</surname><given-names>NB</given-names></name><name name-style="western"><surname>Garcete-Gómez</surname><given-names>JM</given-names></name><name name-style="western"><surname>Câmara</surname><given-names>MPS</given-names></name><name name-style="western"><surname>Michereff</surname><given-names>SJ</given-names></name></person-group> (<year>2017</year>) First report of <italic><tp:taxon-name><tp:taxon-name-part taxon-name-part-type="genus">Colletotrichum</tp:taxon-name-part><tp:taxon-name-part taxon-name-part-type="species">siamense</tp:taxon-name-part></tp:taxon-name></italic> and <italic><tp:taxon-name><tp:taxon-name-part taxon-name-part-type="genus">C.</tp:taxon-name-part><tp:taxon-name-part taxon-name-part-type="species">fructicola</tp:taxon-name-part></tp:taxon-name></italic> causing cladode brown spot in <italic><tp:taxon-name><tp:taxon-name-part taxon-name-part-type="genus">Nopalea</tp:taxon-name-part><tp:taxon-name-part taxon-name-part-type="species">cochenillifera</tp:taxon-name-part></tp:taxon-name></italic> in Brazil. Journal of Plant Pathology 99: 812.</mixed-citation></ref><ref id="B100"><mixed-citation xmlns:xlink="http://www.w3.org/1999/xlink" xlink:type="simple"><person-group><name name-style="western"><surname>Li</surname><given-names>HN</given-names></name><name name-style="western"><surname>Jiang</surname><given-names>JJ</given-names></name><name name-style="western"><surname>Hong</surname><given-names>N</given-names></name><name name-style="western"><surname>Wang</surname><given-names>GP</given-names></name><name name-style="western"><surname>Xu</surname><given-names>WX</given-names></name></person-group> (<year>2013</year>) First report of <italic><tp:taxon-name><tp:taxon-name-part taxon-name-part-type="genus">Colletotrichum</tp:taxon-name-part><tp:taxon-name-part taxon-name-part-type="species">fructicola</tp:taxon-name-part></tp:taxon-name></italic> causing bitter rot of pear (<italic><tp:taxon-name><tp:taxon-name-part taxon-name-part-type="genus">Pyrus</tp:taxon-name-part><tp:taxon-name-part taxon-name-part-type="species">bretschneideri</tp:taxon-name-part></tp:taxon-name></italic>) in China. Plant Disease 97: 1000. <ext-link xlink:href="10.1094/PDIS-01-13-0084-PDN" ext-link-type="doi" xlink:type="simple">https://doi.org/10.1094/PDIS-01-13-0084-PDN</ext-link></mixed-citation></ref><ref id="B49"><mixed-citation xmlns:xlink="http://www.w3.org/1999/xlink" xlink:type="simple"><person-group><name name-style="western"><surname>Fu</surname><given-names>M</given-names></name><name name-style="western"><surname>Crous</surname><given-names>PW</given-names></name><name name-style="western"><surname>Bai</surname><given-names>Q</given-names></name><name name-style="western"><surname>Zhang</surname><given-names>PF</given-names></name><name name-style="western"><surname>Xiang</surname><given-names>J</given-names></name><name name-style="western"><surname>Guo</surname><given-names>YS</given-names></name><name name-style="western"><surname>Zhao</surname><given-names>FF</given-names></name><name name-style="western"><surname>Yang</surname><given-names>MM</given-names></name><name name-style="western"><surname>Hong</surname><given-names>N</given-names></name><name name-style="western"><surname>Xu</surname><given-names>WX</given-names></name><name name-style="western"><surname>Wang</surname><given-names>GP</given-names></name></person-group> (<year>2019</year>) <article-title><italic><tp:taxon-name><tp:taxon-name-part taxon-name-part-type="genus">Colletotrichum</tp:taxon-name-part></tp:taxon-name></italic> species associated with anthracnose of <italic><tp:taxon-name><tp:taxon-name-part taxon-name-part-type="genus">Pyrus</tp:taxon-name-part></tp:taxon-name></italic> spp. in China. Persoonia.</article-title><source>Molecular Phylogeny and Evolution of <tp:taxon-name><tp:taxon-name-part taxon-name-part-type="kingdom">Fungi</tp:taxon-name-part></tp:taxon-name></source><volume>42</volume>: <fpage>1</fpage>–<lpage>35</lpage>. <ext-link xlink:href="10.3767/persoonia.2019.42.01" ext-link-type="doi" xlink:type="simple">https://doi.org/10.3767/persoonia.2019.42.01</ext-link></mixed-citation></ref><ref id="B29"><mixed-citation xmlns:xlink="http://www.w3.org/1999/xlink" xlink:type="simple"><person-group><name name-style="western"><surname>Choi</surname><given-names>ED</given-names></name><name name-style="western"><surname>Park</surname><given-names>SY</given-names></name></person-group> (<year>2021</year>) First report of anthracnose caused by <italic><tp:taxon-name><tp:taxon-name-part taxon-name-part-type="genus">Colletotrichum</tp:taxon-name-part><tp:taxon-name-part taxon-name-part-type="species">fructicola</tp:taxon-name-part></tp:taxon-name></italic> on hybrid pear fruit in Korea. Plant Disease 105: 3291. <ext-link xlink:href="10.1094/PDIS-09-20-1866-PDN" ext-link-type="doi" xlink:type="simple">https://doi.org/10.1094/PDIS-09-20-1866-PDN</ext-link></mixed-citation></ref><ref id="B72"><mixed-citation xmlns:xlink="http://www.w3.org/1999/xlink" xlink:type="simple"><person-group><name name-style="western"><surname>Huang</surname><given-names>F</given-names></name><name name-style="western"><surname>Chen</surname><given-names>G</given-names></name><name name-style="western"><surname>Hou</surname><given-names>X</given-names></name><name name-style="western"><surname>Fu</surname><given-names>YS</given-names></name><name name-style="western"><surname>Cai</surname><given-names>L</given-names></name><name name-style="western"><surname>Hyde</surname><given-names>KD</given-names></name><name name-style="western"><surname>Li</surname><given-names>HY</given-names></name></person-group> (<year>2013</year>) <article-title><italic><tp:taxon-name><tp:taxon-name-part taxon-name-part-type="genus">Colletotrichum</tp:taxon-name-part></tp:taxon-name></italic> species associated with cultivated citrus in China.</article-title><source>Fungal Diversity</source><volume>61</volume>: <fpage>61</fpage>–<lpage>74</lpage>. <ext-link xlink:href="10.1007/s13225-013-0232-y" ext-link-type="doi" xlink:type="simple">https://doi.org/10.1007/s13225-013-0232-y</ext-link></mixed-citation></ref><ref id="B71"><mixed-citation xmlns:xlink="http://www.w3.org/1999/xlink" xlink:type="simple"><person-group><name name-style="western"><surname>Hu</surname><given-names>WL</given-names></name><name name-style="western"><surname>Ma</surname><given-names>YZ</given-names></name><name name-style="western"><surname>Chen</surname><given-names>JZ</given-names></name></person-group> (<year>2019</year>) First report of <italic><tp:taxon-name><tp:taxon-name-part taxon-name-part-type="genus">Citrus</tp:taxon-name-part><tp:taxon-name-part taxon-name-part-type="species">sinensis</tp:taxon-name-part></tp:taxon-name></italic> anthracnose caused by <italic><tp:taxon-name><tp:taxon-name-part taxon-name-part-type="genus">Colletotrichum</tp:taxon-name-part><tp:taxon-name-part taxon-name-part-type="species">fructicola</tp:taxon-name-part></tp:taxon-name></italic> in China. Plant Disease 103: 1018. <ext-link xlink:href="10.1094/PDIS-08-18-1466-PDN" ext-link-type="doi" xlink:type="simple">https://doi.org/10.1094/PDIS-08-18-1466-PDN</ext-link></mixed-citation></ref><ref id="B7"><mixed-citation xmlns:xlink="http://www.w3.org/1999/xlink" xlink:type="simple"><person-group><name name-style="western"><surname>Arzanlou</surname><given-names>M</given-names></name><name name-style="western"><surname>Bakhshi</surname><given-names>M</given-names></name><name name-style="western"><surname>Karimi</surname><given-names>K</given-names></name><name name-style="western"><surname>Torbati</surname><given-names>M</given-names></name></person-group> (<year>2015</year>) <article-title>Multigene phylogeny reveals three new records of <italic><tp:taxon-name><tp:taxon-name-part taxon-name-part-type="genus">Colletotrichum</tp:taxon-name-part></tp:taxon-name></italic> spp. and several new host records for the mycobiota of Iran.</article-title><source>Journal of Plant Protection Research</source><volume>55</volume>(<issue>2</issue>): <fpage>1</fpage>–<lpage>14</lpage>. <ext-link xlink:href="10.1515/jppr-2015-0027" ext-link-type="doi" xlink:type="simple">https://doi.org/10.1515/jppr-2015-0027</ext-link></mixed-citation></ref><ref id="B172"><mixed-citation xmlns:xlink="http://www.w3.org/1999/xlink" xlink:type="simple"><person-group><name name-style="western"><surname>Taheri</surname><given-names>H</given-names></name><name name-style="western"><surname>Javan-Nikkhah</surname><given-names>M</given-names></name><name name-style="western"><surname>Elahinia</surname><given-names>SA</given-names></name><name name-style="western"><surname>Khodaparast</surname><given-names>SA</given-names></name><name name-style="western"><surname>Golmohammadi</surname><given-names>M</given-names></name></person-group> (<year>2016</year>) <article-title>Species of <italic><tp:taxon-name><tp:taxon-name-part taxon-name-part-type="genus">Colletotrichum</tp:taxon-name-part></tp:taxon-name></italic> associated with citrus trees in Iran.</article-title><source>Mycologia Iranica</source><volume>3</volume>: <fpage>1</fpage>–<lpage>14</lpage>.</mixed-citation></ref><ref id="B181"><mixed-citation xmlns:xlink="http://www.w3.org/1999/xlink" xlink:type="simple"><person-group><name name-style="western"><surname>Udayanga</surname><given-names>D</given-names></name><name name-style="western"><surname>Manamgoda</surname><given-names>DS</given-names></name><name name-style="western"><surname>Liu</surname><given-names>X</given-names></name><name name-style="western"><surname>Chukeatirote</surname><given-names>E</given-names></name><name name-style="western"><surname>Hyde</surname><given-names>KD</given-names></name></person-group> (<year>2013</year>) What are the common anthracnose pathogens of tropical fruits? Fungal Diversity 61: 165–179. <ext-link xlink:href="10.1007/s13225-013-0257-2" ext-link-type="doi" xlink:type="simple">https://doi.org/10.1007/s13225-013-0257-2</ext-link></mixed-citation></ref><ref id="B110"><mixed-citation xmlns:xlink="http://www.w3.org/1999/xlink" xlink:type="simple"><person-group><name name-style="western"><surname>Lima</surname><given-names>NB</given-names></name><name name-style="western"><surname>de A Batista</surname><given-names>MV</given-names></name><name name-style="western"><surname>De Morais</surname><given-names>MA</given-names></name><name name-style="western"><surname>Barbosa</surname><given-names>MA</given-names></name><name name-style="western"><surname>Michereff</surname><given-names>SJ</given-names></name><name name-style="western"><surname>Hyde</surname><given-names>KD</given-names></name><name name-style="western"><surname>Câmara</surname><given-names>MP</given-names></name></person-group> (<year>2013</year>) <article-title>Five <italic><tp:taxon-name><tp:taxon-name-part taxon-name-part-type="genus">Colletotrichum</tp:taxon-name-part></tp:taxon-name></italic> species are responsible for mango anthracnose in northeastern Brazil.</article-title><source>Fungal Diversity</source><volume>61</volume>: <fpage>75</fpage>–<lpage>88</lpage>. <ext-link xlink:href="10.1007/s13225-013-0237-6" ext-link-type="doi" xlink:type="simple">https://doi.org/10.1007/s13225-013-0237-6</ext-link></mixed-citation></ref><ref id="B111"><mixed-citation xmlns:xlink="http://www.w3.org/1999/xlink" xlink:type="simple"><person-group><name name-style="western"><surname>Lima</surname><given-names>NB</given-names></name><name name-style="western"><surname>Lima</surname><given-names>WG</given-names></name><name name-style="western"><surname>Tovar-Pedraza</surname><given-names>JM</given-names></name><name name-style="western"><surname>Michereff</surname><given-names>SJ</given-names></name><name name-style="western"><surname>Câmara</surname><given-names>MP</given-names></name></person-group> (<year>2015</year>) <article-title>Comparative epidemiology of <italic><tp:taxon-name><tp:taxon-name-part taxon-name-part-type="genus">Colletotrichum</tp:taxon-name-part></tp:taxon-name></italic> species from mango in northeastern Brazil.</article-title><source>European Journal of Plant Pathology</source><volume>141</volume>: <fpage>679</fpage>–<lpage>688</lpage>. <ext-link xlink:href="10.1007/s10658-014-0570-y" ext-link-type="doi" xlink:type="simple">https://doi.org/10.1007/s10658-014-0570-y</ext-link></mixed-citation></ref><ref id="B161"><mixed-citation xmlns:xlink="http://www.w3.org/1999/xlink" xlink:type="simple"><person-group><name name-style="western"><surname>Sharma</surname><given-names>G</given-names></name><name name-style="western"><surname>Kumar</surname><given-names>N</given-names></name><name name-style="western"><surname>Weir</surname><given-names>BS</given-names></name><name name-style="western"><surname>Hyde</surname><given-names>KD</given-names></name><name name-style="western"><surname>Shenoy</surname><given-names>BD</given-names></name></person-group> (<year>2013</year>) The ApMat marker can resolve <italic><tp:taxon-name><tp:taxon-name-part taxon-name-part-type="genus">Colletotrichum</tp:taxon-name-part></tp:taxon-name></italic> species: A case study with <italic><tp:taxon-name><tp:taxon-name-part taxon-name-part-type="genus">Mangifera</tp:taxon-name-part><tp:taxon-name-part taxon-name-part-type="species">indica.</tp:taxon-name-part></tp:taxon-name></italic> Fungal Diversity 61: 117–138. <ext-link xlink:href="10.1007/S13225-013-0247-4" ext-link-type="doi" xlink:type="simple">https://doi.org/10.1007/S13225-013-0247-4</ext-link></mixed-citation></ref><ref id="B92"><mixed-citation xmlns:xlink="http://www.w3.org/1999/xlink" xlink:type="simple"><person-group><name name-style="western"><surname>Joa</surname><given-names>JH</given-names></name><name name-style="western"><surname>Lim</surname><given-names>CK</given-names></name><name name-style="western"><surname>Choi</surname><given-names>IY</given-names></name><name name-style="western"><surname>Park</surname><given-names>MJ</given-names></name><name name-style="western"><surname>Shin</surname><given-names>HD</given-names></name></person-group> (<year>2016</year>) First report of <italic><tp:taxon-name><tp:taxon-name-part taxon-name-part-type="genus">Colletotrichum</tp:taxon-name-part><tp:taxon-name-part taxon-name-part-type="species">fructicola</tp:taxon-name-part></tp:taxon-name></italic> causing anthracnose on mango in Korea. Plant Disease 100: 1793. <ext-link xlink:href="10.1094/PDIS-10-15-1225-PDN" ext-link-type="doi" xlink:type="simple">https://doi.org/10.1094/PDIS-10-15-1225-PDN</ext-link></mixed-citation></ref><ref id="B102"><mixed-citation xmlns:xlink="http://www.w3.org/1999/xlink" xlink:type="simple"><person-group><name name-style="western"><surname>Li</surname><given-names>Q</given-names></name><name name-style="western"><surname>Bu</surname><given-names>J</given-names></name><name name-style="western"><surname>Shu</surname><given-names>J</given-names></name><name name-style="western"><surname>Yu</surname><given-names>ZH</given-names></name><name name-style="western"><surname>Tang</surname><given-names>L</given-names></name><name name-style="western"><surname>Huang</surname><given-names>S</given-names></name><name name-style="western"><surname>Guo</surname><given-names>TX</given-names></name><name name-style="western"><surname>Mo</surname><given-names>JY</given-names></name><name name-style="western"><surname>Luo</surname><given-names>SM</given-names></name><name name-style="western"><surname>Solangi</surname><given-names>GS</given-names></name><name name-style="western"><surname>Hsiang</surname><given-names>T</given-names></name></person-group> (<year>2019</year>) <italic><tp:taxon-name><tp:taxon-name-part taxon-name-part-type="genus">Colletotrichum</tp:taxon-name-part></tp:taxon-name></italic> species associated with mango in southern China. Scientific Reports 9: 18891. <ext-link xlink:href="10.1038/s41598-019-54809-4" ext-link-type="doi" xlink:type="simple">https://doi.org/10.1038/s41598-019-54809-4</ext-link></mixed-citation></ref><ref id="B180"><mixed-citation xmlns:xlink="http://www.w3.org/1999/xlink" xlink:type="simple"><person-group><name name-style="western"><surname>Tovar-Pedraza</surname><given-names>JM</given-names></name><name name-style="western"><surname>Mora-Aguilera</surname><given-names>JA</given-names></name><name name-style="western"><surname>Nava-Díaz</surname><given-names>C</given-names></name><name name-style="western"><surname>Lima</surname><given-names>NB</given-names></name><name name-style="western"><surname>Michereff</surname><given-names>SJ</given-names></name><name name-style="western"><surname>Sandoval-Islas</surname><given-names>JS</given-names></name><name name-style="western"><surname>Câmara</surname><given-names>MPS</given-names></name><name name-style="western"><surname>Téliz-Ortiz</surname><given-names>D</given-names></name><name name-style="western"><surname>Leyva-Mir</surname><given-names>SG</given-names></name></person-group> (<year>2020</year>) <article-title>Distribution and pathogenicity of <italic><tp:taxon-name><tp:taxon-name-part taxon-name-part-type="genus">Colletotrichum</tp:taxon-name-part></tp:taxon-name></italic> species associated with mango anthracnose in Mexico.</article-title><source>Plant Disease</source><volume>104</volume>: <fpage>137</fpage>–<lpage>146</lpage>. <ext-link xlink:href="10.1094/PDIS-01-19-0178-RE" ext-link-type="doi" xlink:type="simple">https://doi.org/10.1094/PDIS-01-19-0178-RE</ext-link></mixed-citation></ref><ref id="B83"><mixed-citation xmlns:xlink="http://www.w3.org/1999/xlink" xlink:type="simple"><person-group><name name-style="western"><surname>Ismail</surname><given-names>AM</given-names></name><name name-style="western"><surname>El-Ganainy</surname><given-names>SM</given-names></name></person-group> (<year>2022</year>) <article-title>Characterization of <italic><tp:taxon-name><tp:taxon-name-part taxon-name-part-type="genus">Colletotrichum</tp:taxon-name-part></tp:taxon-name></italic> species associating with anthracnose disease of mango in Egypt.</article-title><source>Journal of Plant Diseases and Protection</source><volume>129</volume>: <fpage>449</fpage>–<lpage>454</lpage>. <ext-link xlink:href="10.1007/s41348-021-00538-8" ext-link-type="doi" xlink:type="simple">https://doi.org/10.1007/s41348-021-00538-8</ext-link></mixed-citation></ref><ref id="B200"><mixed-citation xmlns:xlink="http://www.w3.org/1999/xlink" xlink:type="simple"><person-group><name name-style="western"><surname>Wu</surname><given-names>CJ</given-names></name><name name-style="western"><surname>Chen</surname><given-names>HK</given-names></name><name name-style="western"><surname>Ni</surname><given-names>HF</given-names></name></person-group> (<year>2020</year>) <article-title>Identification and characterization of <italic><tp:taxon-name><tp:taxon-name-part taxon-name-part-type="genus">Colletotrichum</tp:taxon-name-part></tp:taxon-name></italic> species associated with mango anthracnose in Taiwan.</article-title><source>European Journal of Plant Pathology</source><volume>157</volume>: <fpage>1</fpage>–<lpage>15</lpage>. <ext-link xlink:href="10.1007/S10658-020-01964-4" ext-link-type="doi" xlink:type="simple">https://doi.org/10.1007/S10658-020-01964-4</ext-link></mixed-citation></ref><ref id="B114"><mixed-citation xmlns:xlink="http://www.w3.org/1999/xlink" xlink:type="simple"><person-group><name name-style="western"><surname>Lin</surname><given-names>WL</given-names></name><name name-style="western"><surname>Duan</surname><given-names>CH</given-names></name><name name-style="western"><surname>Wang</surname><given-names>CL</given-names></name></person-group> (<year>2023b</year>) <article-title>Identification and virulence of <italic><tp:taxon-name><tp:taxon-name-part taxon-name-part-type="genus">Colletotrichum</tp:taxon-name-part></tp:taxon-name></italic> species causing anthracnose on mango.</article-title><source>Plant Pathology</source><volume>72</volume>: <fpage>623</fpage>–<lpage>635</lpage>. <ext-link xlink:href="10.1111/PPA.13682" ext-link-type="doi" xlink:type="simple">https://doi.org/10.1111/PPA.13682</ext-link></mixed-citation></ref><ref id="B1"><mixed-citation xmlns:xlink="http://www.w3.org/1999/xlink" xlink:type="simple"><person-group><name name-style="western"><surname>Afanador-Kafuri</surname><given-names>L</given-names></name><name name-style="western"><surname>González</surname><given-names>A</given-names></name><name name-style="western"><surname>Gañán</surname><given-names>L</given-names></name><name name-style="western"><surname>Mejía</surname><given-names>JF</given-names></name><name name-style="western"><surname>Cardona</surname><given-names>N</given-names></name><name name-style="western"><surname>Alvarez</surname><given-names>E</given-names></name></person-group> (<year>2014</year>) <article-title>Characterization of the <italic><tp:taxon-name><tp:taxon-name-part taxon-name-part-type="genus">Colletotrichum</tp:taxon-name-part></tp:taxon-name></italic> species causing anthracnose in Andean blackberry in Colombia.</article-title><source>Plant Disease</source><volume>98</volume>: <fpage>1503</fpage>–<lpage>1513</lpage>. <ext-link xlink:href="10.1094/PDIS-07-13-0752-RE" ext-link-type="doi" xlink:type="simple">https://doi.org/10.1094/PDIS-07-13-0752-RE</ext-link></mixed-citation></ref><ref id="B70"><mixed-citation xmlns:xlink="http://www.w3.org/1999/xlink" xlink:type="simple"><person-group><name name-style="western"><surname>Hu</surname><given-names>M</given-names></name><name name-style="western"><surname>Grabke</surname><given-names>A</given-names></name><name name-style="western"><surname>Schnabel</surname><given-names>G</given-names></name></person-group> (<year>2015</year>) <article-title>Investigation of the <italic><tp:taxon-name><tp:taxon-name-part taxon-name-part-type="genus">Colletotrichum</tp:taxon-name-part><tp:taxon-name-part taxon-name-part-type="species">gloeosporioides</tp:taxon-name-part></tp:taxon-name></italic> species complex causing peach anthracnose in South Carolina.</article-title><source>Plant Disease</source><volume>99</volume>: <fpage>797</fpage>–<lpage>805</lpage>. <ext-link xlink:href="10.1094/PDIS-10-14-1076-RE" ext-link-type="doi" xlink:type="simple">https://doi.org/10.1094/PDIS-10-14-1076-RE</ext-link></mixed-citation></ref><ref id="B98"><mixed-citation xmlns:xlink="http://www.w3.org/1999/xlink" xlink:type="simple"><person-group><name name-style="western"><surname>Lee</surname><given-names>DM</given-names></name><name name-style="western"><surname>Hassan</surname><given-names>O</given-names></name><name name-style="western"><surname>Chang</surname><given-names>T</given-names></name></person-group> (<year>2020</year>) <article-title>Identification, characterization, and pathogenicity of <italic><tp:taxon-name><tp:taxon-name-part taxon-name-part-type="genus">Colletotrichum</tp:taxon-name-part></tp:taxon-name></italic> species causing anthracnose of peach in Korea.</article-title><source>Mycobiology</source><volume>48</volume>: <fpage>210</fpage>–<lpage>218</lpage>. <ext-link xlink:href="10.1080/12298093.2020.1763116" ext-link-type="doi" xlink:type="simple">https://doi.org/10.1080/12298093.2020.1763116</ext-link></mixed-citation></ref><ref id="B175"><mixed-citation xmlns:xlink="http://www.w3.org/1999/xlink" xlink:type="simple"><person-group><name name-style="western"><surname>Tan</surname><given-names>Q</given-names></name><name name-style="western"><surname>Schnabel</surname><given-names>G</given-names></name><name name-style="western"><surname>Chaisiri</surname><given-names>C</given-names></name><name name-style="western"><surname>Yin</surname><given-names>LF</given-names></name><name name-style="western"><surname>Yin</surname><given-names>WX</given-names></name><name name-style="western"><surname>Luo</surname><given-names>CX</given-names></name></person-group> (<year>2022</year>) <italic><tp:taxon-name><tp:taxon-name-part taxon-name-part-type="genus">Colletotrichum</tp:taxon-name-part></tp:taxon-name></italic> species associated with peaches in China. Journal of <tp:taxon-name><tp:taxon-name-part taxon-name-part-type="kingdom">Fungi</tp:taxon-name-part></tp:taxon-name> 8: 313. <ext-link xlink:href="10.3390/jof8030313" ext-link-type="doi" xlink:type="simple">https://doi.org/10.3390/jof8030313</ext-link></mixed-citation></ref><ref id="B116"><mixed-citation xmlns:xlink="http://www.w3.org/1999/xlink" xlink:type="simple"><person-group><name name-style="western"><surname>Liu</surname><given-names>F</given-names></name><name name-style="western"><surname>Weir</surname><given-names>BS</given-names></name><name name-style="western"><surname>Damm</surname><given-names>U</given-names></name><name name-style="western"><surname>Crous</surname><given-names>PW</given-names></name><name name-style="western"><surname>Wang</surname><given-names>Y</given-names></name><name name-style="western"><surname>Liu</surname><given-names>B</given-names></name><name name-style="western"><surname>Wang</surname><given-names>M</given-names></name><name name-style="western"><surname>Zhang</surname><given-names>M</given-names></name><name name-style="western"><surname>Cai</surname><given-names>L</given-names></name></person-group> (<year>2015</year>) <article-title>Unravelling <italic><tp:taxon-name><tp:taxon-name-part taxon-name-part-type="genus">Colletotrichum</tp:taxon-name-part></tp:taxon-name></italic> species associated with <italic><tp:taxon-name><tp:taxon-name-part taxon-name-part-type="genus">Camellia</tp:taxon-name-part></tp:taxon-name></italic>: Employing ApMat and GS loci to resolve species in the <italic><tp:taxon-name><tp:taxon-name-part taxon-name-part-type="genus">C.</tp:taxon-name-part><tp:taxon-name-part taxon-name-part-type="species">gloeosporioides</tp:taxon-name-part></tp:taxon-name></italic> complex. Persoonia.</article-title><source>Molecular Phylogeny and Evolution of <tp:taxon-name><tp:taxon-name-part taxon-name-part-type="kingdom">Fungi</tp:taxon-name-part></tp:taxon-name></source><volume>35</volume>: <fpage>63</fpage>–<lpage>86</lpage>. <ext-link xlink:href="10.3767/003158515X687597" ext-link-type="doi" xlink:type="simple">https://doi.org/10.3767/003158515X687597</ext-link></mixed-citation></ref><ref id="B192"><mixed-citation xmlns:xlink="http://www.w3.org/1999/xlink" xlink:type="simple"><person-group><name name-style="western"><surname>Wang</surname><given-names>YC</given-names></name><name name-style="western"><surname>Hao</surname><given-names>XY</given-names></name><name name-style="western"><surname>Wang</surname><given-names>L</given-names></name><name name-style="western"><surname>Xiao</surname><given-names>B</given-names></name><name name-style="western"><surname>Wang</surname><given-names>XC</given-names></name><name name-style="western"><surname>Yang</surname><given-names>YJ</given-names></name></person-group> (<year>2016a</year>) Diverse <italic><tp:taxon-name><tp:taxon-name-part taxon-name-part-type="genus">Colletotrichum</tp:taxon-name-part></tp:taxon-name></italic> species cause anthracnose of tea plants (<italic><tp:taxon-name><tp:taxon-name-part taxon-name-part-type="genus">Camellia</tp:taxon-name-part><tp:taxon-name-part taxon-name-part-type="species">sinensis</tp:taxon-name-part></tp:taxon-name></italic> (L.) O. Kuntze) in China. Scientific Reports 6: 35287. <ext-link xlink:href="10.1038/srep35287" ext-link-type="doi" xlink:type="simple">https://doi.org/10.1038/srep35287</ext-link></mixed-citation></ref><ref id="B120"><mixed-citation xmlns:xlink="http://www.w3.org/1999/xlink" xlink:type="simple"><person-group><name name-style="western"><surname>Lu</surname><given-names>Q</given-names></name><name name-style="western"><surname>Wang</surname><given-names>Y</given-names></name><name name-style="western"><surname>Li</surname><given-names>N</given-names></name><name name-style="western"><surname>Ni</surname><given-names>D</given-names></name><name name-style="western"><surname>Yang</surname><given-names>Y</given-names></name><name name-style="western"><surname>Wang</surname><given-names>X</given-names></name></person-group> (<year>2018</year>) Differences in the characteristics and pathogenicity of <italic><tp:taxon-name><tp:taxon-name-part taxon-name-part-type="genus">Colletotrichum</tp:taxon-name-part><tp:taxon-name-part taxon-name-part-type="species">camelliae</tp:taxon-name-part></tp:taxon-name></italic> and <italic><tp:taxon-name><tp:taxon-name-part taxon-name-part-type="genus">C.</tp:taxon-name-part><tp:taxon-name-part taxon-name-part-type="species">fructicola</tp:taxon-name-part></tp:taxon-name></italic> isolated from the tea plant (<italic><tp:taxon-name><tp:taxon-name-part taxon-name-part-type="genus">Camellia</tp:taxon-name-part><tp:taxon-name-part taxon-name-part-type="species">sinensis</tp:taxon-name-part></tp:taxon-name></italic>). Frontiers in Microbiology 9: 3060. <ext-link xlink:href="10.3389/fmicb.2018.03060" ext-link-type="doi" xlink:type="simple">https://doi.org/10.3389/fmicb.2018.03060</ext-link></mixed-citation></ref><ref id="B164"><mixed-citation xmlns:xlink="http://www.w3.org/1999/xlink" xlink:type="simple"><person-group><name name-style="western"><surname>Shi</surname><given-names>NN</given-names></name><name name-style="western"><surname>Du</surname><given-names>YX</given-names></name><name name-style="western"><surname>Ruan</surname><given-names>HC</given-names></name><name name-style="western"><surname>Yang</surname><given-names>XJ</given-names></name><name name-style="western"><surname>Dai</surname><given-names>YL</given-names></name><name name-style="western"><surname>Gan</surname><given-names>L</given-names></name><name name-style="western"><surname>Chen</surname><given-names>FR</given-names></name></person-group> (<year>2018</year>) First report of <italic><tp:taxon-name><tp:taxon-name-part taxon-name-part-type="genus">Colletotrichum</tp:taxon-name-part><tp:taxon-name-part taxon-name-part-type="species">fructicola</tp:taxon-name-part></tp:taxon-name></italic> causing anthracnose on <italic><tp:taxon-name><tp:taxon-name-part taxon-name-part-type="genus">Camellia</tp:taxon-name-part><tp:taxon-name-part taxon-name-part-type="species">sinensis</tp:taxon-name-part></tp:taxon-name></italic> in Guangdong Province, China. Plant Disease 102: 241. <ext-link xlink:href="10.1094/PDIS-05-17-0705-PDN" ext-link-type="doi" xlink:type="simple">https://doi.org/10.1094/PDIS-05-17-0705-PDN</ext-link></mixed-citation></ref><ref id="B135"><mixed-citation xmlns:xlink="http://www.w3.org/1999/xlink" xlink:type="simple"><person-group><name name-style="western"><surname>Niu</surname><given-names>X</given-names></name><name name-style="western"><surname>Gao</surname><given-names>H</given-names></name><name name-style="western"><surname>Qi</surname><given-names>J</given-names></name><name name-style="western"><surname>Chen</surname><given-names>M</given-names></name><name name-style="western"><surname>Tao</surname><given-names>A</given-names></name><name name-style="western"><surname>Xu</surname><given-names>J</given-names></name><name name-style="western"><surname>Dai</surname><given-names>Z</given-names></name><name name-style="western"><surname>Su</surname><given-names>J</given-names></name></person-group> (<year>2016a</year>) <italic><tp:taxon-name><tp:taxon-name-part taxon-name-part-type="genus">Colletotrichum</tp:taxon-name-part></tp:taxon-name></italic> species associated with <italic>Jute</italic> (<italic><tp:taxon-name><tp:taxon-name-part taxon-name-part-type="genus">Corchorus</tp:taxon-name-part><tp:taxon-name-part taxon-name-part-type="species">capsularis</tp:taxon-name-part></tp:taxon-name></italic> L.) anthracnose in southeastern China. Scientific Reports 6: 25179. <ext-link xlink:href="10.1038/srep25179" ext-link-type="doi" xlink:type="simple">https://doi.org/10.1038/srep25179</ext-link></mixed-citation></ref><ref id="B136"><mixed-citation xmlns:xlink="http://www.w3.org/1999/xlink" xlink:type="simple"><person-group><name name-style="western"><surname>Niu</surname><given-names>XP</given-names></name><name name-style="western"><surname>Gao</surname><given-names>H</given-names></name><name name-style="western"><surname>Chen</surname><given-names>Y</given-names></name><name name-style="western"><surname>Qi</surname><given-names>JM</given-names></name></person-group> (<year>2016b</year>) First report of anthracnose on white <italic>Jute</italic> (<italic><tp:taxon-name><tp:taxon-name-part taxon-name-part-type="genus">Corchorus</tp:taxon-name-part><tp:taxon-name-part taxon-name-part-type="species">capsularis</tp:taxon-name-part></tp:taxon-name></italic>) caused by <italic><tp:taxon-name><tp:taxon-name-part taxon-name-part-type="genus">Colletotrichum</tp:taxon-name-part><tp:taxon-name-part taxon-name-part-type="species">fructicola</tp:taxon-name-part></tp:taxon-name></italic> and <italic><tp:taxon-name><tp:taxon-name-part taxon-name-part-type="genus">C.</tp:taxon-name-part><tp:taxon-name-part taxon-name-part-type="species">siamense</tp:taxon-name-part></tp:taxon-name></italic> in China. Plant Disease 100: 1243. <ext-link xlink:href="10.1094/PDIS-12-15-1418-PDN" ext-link-type="doi" xlink:type="simple">https://doi.org/10.1094/PDIS-12-15-1418-PDN</ext-link></mixed-citation></ref><ref id="B60"><mixed-citation xmlns:xlink="http://www.w3.org/1999/xlink" xlink:type="simple"><person-group><name name-style="western"><surname>Han</surname><given-names>Y</given-names></name><name name-style="western"><surname>Zeng</surname><given-names>X</given-names></name><name name-style="western"><surname>Xiang</surname><given-names>F</given-names></name><name name-style="western"><surname>Ren</surname><given-names>L</given-names></name><name name-style="western"><surname>Chen</surname><given-names>FY</given-names></name><name name-style="western"><surname>Gu</surname><given-names>YC</given-names></name></person-group> (<year>2016</year>) <article-title>Distribution and characteristics of <italic><tp:taxon-name><tp:taxon-name-part taxon-name-part-type="genus">Colletotrichum</tp:taxon-name-part></tp:taxon-name></italic> spp. associated with anthracnose of strawberry in Hubei, China.</article-title><source>Plant Disease</source><volume>100</volume>: <fpage>996</fpage>–<lpage>1006</lpage>. <ext-link xlink:href="10.1094/PDIS-09-15-1016-RE" ext-link-type="doi" xlink:type="simple">https://doi.org/10.1094/PDIS-09-15-1016-RE</ext-link></mixed-citation></ref><ref id="B86"><mixed-citation xmlns:xlink="http://www.w3.org/1999/xlink" xlink:type="simple"><person-group><name name-style="western"><surname>Jayawardena</surname><given-names>RS</given-names></name><name name-style="western"><surname>Huang</surname><given-names>JK</given-names></name><name name-style="western"><surname>Jin</surname><given-names>BC</given-names></name><name name-style="western"><surname>Yan</surname><given-names>JY</given-names></name><name name-style="western"><surname>Li</surname><given-names>XH</given-names></name><name name-style="western"><surname>Hyde</surname><given-names>KD</given-names></name><name name-style="western"><surname>Bahkali</surname><given-names>AH</given-names></name><name name-style="western"><surname>Yin</surname><given-names>SL</given-names></name><name name-style="western"><surname>Zhang</surname><given-names>GZ</given-names></name></person-group> (<year>2016b</year>) <article-title>An account of <italic><tp:taxon-name><tp:taxon-name-part taxon-name-part-type="genus">Colletotrichum</tp:taxon-name-part></tp:taxon-name></italic> species associated with strawberry anthracnose in China based on morphology and molecular data.</article-title><source>Mycosphere</source><volume>7</volume>: <fpage>1147</fpage>–<lpage>1163</lpage>. <ext-link xlink:href="10.5943/mycosphere/si/2c/6" ext-link-type="doi" xlink:type="simple">https://doi.org/10.5943/mycosphere/si/2c/6</ext-link></mixed-citation></ref><ref id="B65"><mixed-citation xmlns:xlink="http://www.w3.org/1999/xlink" xlink:type="simple"><person-group><name name-style="western"><surname>He</surname><given-names>L</given-names></name><name name-style="western"><surname>Li</surname><given-names>X</given-names></name><name name-style="western"><surname>Gao</surname><given-names>Y</given-names></name><name name-style="western"><surname>Li</surname><given-names>B</given-names></name><name name-style="western"><surname>Mu</surname><given-names>W</given-names></name><name name-style="western"><surname>Liu</surname><given-names>F</given-names></name></person-group> (<year>2019</year>) <article-title>Characterization and fungicide sensitivity of <italic><tp:taxon-name><tp:taxon-name-part taxon-name-part-type="genus">Colletotrichum</tp:taxon-name-part></tp:taxon-name></italic> spp. from different hosts in Shandong, China.</article-title><source>Plant Disease</source><volume>103</volume>: <fpage>34</fpage>–<lpage>43</lpage>. <ext-link xlink:href="10.1094/PDIS-04-18-0597-RE" ext-link-type="doi" xlink:type="simple">https://doi.org/10.1094/PDIS-04-18-0597-RE</ext-link></mixed-citation></ref><ref id="B26"><mixed-citation xmlns:xlink="http://www.w3.org/1999/xlink" xlink:type="simple"><person-group><name name-style="western"><surname>Chen</surname><given-names>XY</given-names></name><name name-style="western"><surname>Dai</surname><given-names>DJ</given-names></name><name name-style="western"><surname>Zhao</surname><given-names>SF</given-names></name><name name-style="western"><surname>Shen</surname><given-names>Y</given-names></name><name name-style="western"><surname>Wang</surname><given-names>HD</given-names></name><name name-style="western"><surname>Zhang</surname><given-names>CQ</given-names></name></person-group> (<year>2020</year>) <article-title>Genetic diversity of <italic><tp:taxon-name><tp:taxon-name-part taxon-name-part-type="genus">Colletotrichum</tp:taxon-name-part></tp:taxon-name></italic> spp. causing strawberry anthracnose in Zhejiang, China.</article-title><source>Plant Disease</source><volume>104</volume>: <fpage>1351</fpage>–<lpage>1357</lpage>. <ext-link xlink:href="10.1094/PDIS-09-19-2026-RE" ext-link-type="doi" xlink:type="simple">https://doi.org/10.1094/PDIS-09-19-2026-RE</ext-link></mixed-citation></ref><ref id="B91"><mixed-citation xmlns:xlink="http://www.w3.org/1999/xlink" xlink:type="simple"><person-group><name name-style="western"><surname>Jian</surname><given-names>Y</given-names></name><name name-style="western"><surname>Li</surname><given-names>Y</given-names></name><name name-style="western"><surname>Tang</surname><given-names>G</given-names></name><name name-style="western"><surname>Zheng</surname><given-names>X</given-names></name><name name-style="western"><surname>Khaskheli</surname><given-names>MI</given-names></name><name name-style="western"><surname>Gong</surname><given-names>G</given-names></name></person-group> (<year>2021</year>) <article-title>Identification of <italic><tp:taxon-name><tp:taxon-name-part taxon-name-part-type="genus">Colletotrichum</tp:taxon-name-part></tp:taxon-name></italic> species associated with anthracnose disease of strawberry in Sichuan Province, China.</article-title><source>Plant Disease</source><volume>105</volume>: <fpage>3025</fpage>–<lpage>3036</lpage>. <ext-link xlink:href="10.1094/PDIS-10-20-2114-RE" ext-link-type="doi" xlink:type="simple">https://doi.org/10.1094/PDIS-10-20-2114-RE</ext-link></mixed-citation></ref><ref id="B101"><mixed-citation xmlns:xlink="http://www.w3.org/1999/xlink" xlink:type="simple"><person-group><name name-style="western"><surname>Li</surname><given-names>PL</given-names></name><name name-style="western"><surname>Liu</surname><given-names>D</given-names></name><name name-style="western"><surname>Gong</surname><given-names>GS</given-names></name><name name-style="western"><surname>Chen</surname><given-names>SR</given-names></name><name name-style="western"><surname>Yang</surname><given-names>XX</given-names></name></person-group> (<year>2016</year>) First report of <italic><tp:taxon-name><tp:taxon-name-part taxon-name-part-type="genus">Colletotrichum</tp:taxon-name-part><tp:taxon-name-part taxon-name-part-type="species">fructicola</tp:taxon-name-part></tp:taxon-name></italic> causing anthracnose on <italic><tp:taxon-name><tp:taxon-name-part taxon-name-part-type="genus">Aucuba</tp:taxon-name-part><tp:taxon-name-part taxon-name-part-type="species">japonica</tp:taxon-name-part></tp:taxon-name></italic> in Sichuan Province of China. Plant Disease 100: 1019. <ext-link xlink:href="10.1094/PDIS-09-15-1088-PDN" ext-link-type="doi" xlink:type="simple">https://doi.org/10.1094/PDIS-09-15-1088-PDN</ext-link></mixed-citation></ref><ref id="B64"><mixed-citation xmlns:xlink="http://www.w3.org/1999/xlink" xlink:type="simple"><person-group><name name-style="western"><surname>Hassan</surname><given-names>O</given-names></name><name name-style="western"><surname>Shin</surname><given-names>YU</given-names></name><name name-style="western"><surname>Lee</surname><given-names>KS</given-names></name><name name-style="western"><surname>Lee</surname><given-names>DW</given-names></name><name name-style="western"><surname>Chang</surname><given-names>T</given-names></name></person-group> (<year>2023</year>) First report of anthracnose on spotted laurel caused by <italic><tp:taxon-name><tp:taxon-name-part taxon-name-part-type="genus">Colletotrichum</tp:taxon-name-part><tp:taxon-name-part taxon-name-part-type="species">fructicola</tp:taxon-name-part></tp:taxon-name></italic> in South Korea. Plant Disease 107: 522. <ext-link xlink:href="10.1094/PDIS-01-23-0182-PDN" ext-link-type="doi" xlink:type="simple">https://doi.org/10.1094/PDIS-01-23-0182-PDN</ext-link></mixed-citation></ref><ref id="B32"><mixed-citation xmlns:xlink="http://www.w3.org/1999/xlink" xlink:type="simple"><person-group><name name-style="western"><surname>Costa</surname><given-names>JFO</given-names></name><name name-style="western"><surname>Ramos-Sobrinho</surname><given-names>R</given-names></name><name name-style="western"><surname>Chaves</surname><given-names>TP</given-names></name><name name-style="western"><surname>Silva</surname><given-names>JRA</given-names></name><name name-style="western"><surname>Pinho</surname><given-names>DB</given-names></name><name name-style="western"><surname>Assunção</surname><given-names>IP</given-names></name><name name-style="western"><surname>Lima</surname><given-names>GSA</given-names></name></person-group> (<year>2016</year>) First report of <italic><tp:taxon-name><tp:taxon-name-part taxon-name-part-type="genus">Colletotrichum</tp:taxon-name-part><tp:taxon-name-part taxon-name-part-type="species">fructicola</tp:taxon-name-part></tp:taxon-name></italic> causing anthracnose on <italic><tp:taxon-name><tp:taxon-name-part taxon-name-part-type="genus">Annona</tp:taxon-name-part></tp:taxon-name></italic> leaves in Brazil. Plant Disease 101: 386. <ext-link xlink:href="10.1094/PDIS-06-16-0927-PDN" ext-link-type="doi" xlink:type="simple">https://doi.org/10.1094/PDIS-06-16-0927-PDN</ext-link></mixed-citation></ref><ref id="B33"><mixed-citation xmlns:xlink="http://www.w3.org/1999/xlink" xlink:type="simple"><person-group><name name-style="western"><surname>Costa</surname><given-names>JF</given-names></name><name name-style="western"><surname>Kamei</surname><given-names>SH</given-names></name><name name-style="western"><surname>Silva</surname><given-names>JRA</given-names></name><name name-style="western"><surname>Miranda</surname><given-names>ARGDS</given-names></name><name name-style="western"><surname>Netto</surname><given-names>MB</given-names></name><name name-style="western"><surname>da Silva</surname><given-names>SJC</given-names></name><name name-style="western"><surname>Correia</surname><given-names>KC</given-names></name><name name-style="western"><surname>de Andrade Lima</surname><given-names>GS</given-names></name><name name-style="western"><surname>Assunção</surname><given-names>IP</given-names></name></person-group> (<year>2019</year>) <article-title>Species diversity of <italic><tp:taxon-name><tp:taxon-name-part taxon-name-part-type="genus">Colletotrichum</tp:taxon-name-part></tp:taxon-name></italic> infecting <italic><tp:taxon-name><tp:taxon-name-part taxon-name-part-type="genus">Annona</tp:taxon-name-part></tp:taxon-name></italic> spp. in Brazil.</article-title><source>European Journal of Plant Pathology</source><volume>153</volume>: <fpage>1119</fpage>–<lpage>1130</lpage>. <ext-link xlink:href="10.1007/s10658-018-01630-w" ext-link-type="doi" xlink:type="simple">https://doi.org/10.1007/s10658-018-01630-w</ext-link></mixed-citation></ref><ref id="B117"><mixed-citation xmlns:xlink="http://www.w3.org/1999/xlink" xlink:type="simple"><person-group><name name-style="western"><surname>Liu</surname><given-names>F</given-names></name><name name-style="western"><surname>Tang</surname><given-names>GT</given-names></name><name name-style="western"><surname>Zheng</surname><given-names>XJ</given-names></name><name name-style="western"><surname>Li</surname><given-names>Y</given-names></name><name name-style="western"><surname>Sun</surname><given-names>XF</given-names></name><name name-style="western"><surname>Qi</surname><given-names>XB</given-names></name><name name-style="western"><surname>Zhou</surname><given-names>Y</given-names></name><name name-style="western"><surname>Xu</surname><given-names>J</given-names></name><name name-style="western"><surname>Chen</surname><given-names>HB</given-names></name><name name-style="western"><surname>Chang</surname><given-names>XL</given-names></name><etal/></person-group> (<year>2016</year>) Molecular and phenotypic characterization of <italic><tp:taxon-name><tp:taxon-name-part taxon-name-part-type="genus">Colletotrichum</tp:taxon-name-part></tp:taxon-name></italic> species associated with anthracnose disease in peppers from Sichuan Province, China. Scientific Reports 6: 32761. <ext-link xlink:href="10.1038/srep32761" ext-link-type="doi" xlink:type="simple">https://doi.org/10.1038/srep32761</ext-link></mixed-citation></ref><ref id="B40"><mixed-citation xmlns:xlink="http://www.w3.org/1999/xlink" xlink:type="simple"><person-group><name name-style="western"><surname>Diao</surname><given-names>YZ</given-names></name><name name-style="western"><surname>Zhang</surname><given-names>C</given-names></name><name name-style="western"><surname>Liu</surname><given-names>F</given-names></name><name name-style="western"><surname>Wang</surname><given-names>WZ</given-names></name><name name-style="western"><surname>Liu</surname><given-names>L</given-names></name><name name-style="western"><surname>Cai</surname><given-names>L</given-names></name><name name-style="western"><surname>Liu</surname><given-names>XL</given-names></name></person-group> (<year>2017</year>) <article-title><italic><tp:taxon-name><tp:taxon-name-part taxon-name-part-type="genus">Colletotrichum</tp:taxon-name-part></tp:taxon-name></italic> species causing anthracnose disease of chili in China. Persoonia.</article-title><source>Molecular Phylogeny and Evolution of <tp:taxon-name><tp:taxon-name-part taxon-name-part-type="kingdom">Fungi</tp:taxon-name-part></tp:taxon-name></source><volume>38</volume>: <fpage>20</fpage>–<lpage>37</lpage>. <ext-link xlink:href="10.3767/003158517X692788" ext-link-type="doi" xlink:type="simple">https://doi.org/10.3767/003158517X692788</ext-link></mixed-citation></ref><ref id="B35"><mixed-citation xmlns:xlink="http://www.w3.org/1999/xlink" xlink:type="simple"><person-group><name name-style="western"><surname>de Silva</surname><given-names>DD</given-names></name><name name-style="western"><surname>Groenewald</surname><given-names>JZ</given-names></name><name name-style="western"><surname>Crous</surname><given-names>PW</given-names></name><name name-style="western"><surname>Ades</surname><given-names>PK</given-names></name><name name-style="western"><surname>Nasruddin</surname><given-names>A</given-names></name><name name-style="western"><surname>Mongkolporn</surname><given-names>O</given-names></name><name name-style="western"><surname>Taylor</surname><given-names>PW</given-names></name></person-group> (<year>2019</year>) <article-title>Identification, prevalence and pathogenicity of <italic><tp:taxon-name><tp:taxon-name-part taxon-name-part-type="genus">Colletotrichum</tp:taxon-name-part></tp:taxon-name></italic> species causing anthracnose of <italic><tp:taxon-name><tp:taxon-name-part taxon-name-part-type="genus">Capsicum</tp:taxon-name-part><tp:taxon-name-part taxon-name-part-type="species">annuum</tp:taxon-name-part></tp:taxon-name></italic> in Asia.</article-title><source>IMA Fungus</source><volume>10</volume>: <fpage>1</fpage>–<lpage>32</lpage>. <ext-link xlink:href="10.1186/s43008-019-0001-y" ext-link-type="doi" xlink:type="simple">https://doi.org/10.1186/s43008-019-0001-y</ext-link></mixed-citation></ref><ref id="B138"><mixed-citation xmlns:xlink="http://www.w3.org/1999/xlink" xlink:type="simple"><person-group><name name-style="western"><surname>Noor</surname><given-names>N</given-names></name><name name-style="western"><surname>Zakaria</surname><given-names>L</given-names></name></person-group> (<year>2018</year>) <article-title>Identification and characterization of <italic><tp:taxon-name><tp:taxon-name-part taxon-name-part-type="genus">Colletotrichum</tp:taxon-name-part></tp:taxon-name></italic> spp. associated with chili anthracnose in peninsular Malaysia.</article-title><source>European Journal of Plant Pathology</source><volume>151</volume>: <fpage>961</fpage>–<lpage>973</lpage>. <ext-link xlink:href="10.1007/s10658-018-1431-x" ext-link-type="doi" xlink:type="simple">https://doi.org/10.1007/s10658-018-1431-x</ext-link></mixed-citation></ref><ref id="B193"><mixed-citation xmlns:xlink="http://www.w3.org/1999/xlink" xlink:type="simple"><person-group><name name-style="western"><surname>Wang</surname><given-names>HC</given-names></name><name name-style="western"><surname>Huang</surname><given-names>YF</given-names></name><name name-style="western"><surname>Chen</surname><given-names>Q</given-names></name><name name-style="western"><surname>Wang</surname><given-names>MS</given-names></name><name name-style="western"><surname>Xia</surname><given-names>HQ</given-names></name><name name-style="western"><surname>Shang</surname><given-names>SH</given-names></name><name name-style="western"><surname>Zhang</surname><given-names>CQ</given-names></name></person-group> (<year>2016b</year>) Anthracnose caused by <italic><tp:taxon-name><tp:taxon-name-part taxon-name-part-type="genus">Colletotrichum</tp:taxon-name-part><tp:taxon-name-part taxon-name-part-type="species">fructicola</tp:taxon-name-part></tp:taxon-name></italic> on tobacco (<italic><tp:taxon-name><tp:taxon-name-part taxon-name-part-type="genus">Nicotiana</tp:taxon-name-part><tp:taxon-name-part taxon-name-part-type="species">tabacum</tp:taxon-name-part></tp:taxon-name></italic>) in China. Plant Disease 100: 1235. <ext-link xlink:href="10.1094/PDIS-06-15-0724-PDN" ext-link-type="doi" xlink:type="simple">https://doi.org/10.1094/PDIS-06-15-0724-PDN</ext-link></mixed-citation></ref><ref id="B155"><mixed-citation xmlns:xlink="http://www.w3.org/1999/xlink" xlink:type="simple"><person-group><name name-style="western"><surname>Saini</surname><given-names>T</given-names></name><name name-style="western"><surname>Gupta</surname><given-names>SG</given-names></name><name name-style="western"><surname>Anandalakshmi</surname><given-names>R</given-names></name></person-group> (<year>2016</year>) First report of papaya anthracnose caused by <italic><tp:taxon-name><tp:taxon-name-part taxon-name-part-type="genus">Colletotrichum</tp:taxon-name-part><tp:taxon-name-part taxon-name-part-type="species">fructicola</tp:taxon-name-part></tp:taxon-name></italic> in India. New Disease Reports 34: 27. <ext-link xlink:href="10.5197/j.2044-0588.2016.034.027" ext-link-type="doi" xlink:type="simple">https://doi.org/10.5197/j.2044-0588.2016.034.027</ext-link></mixed-citation></ref><ref id="B130"><mixed-citation xmlns:xlink="http://www.w3.org/1999/xlink" xlink:type="simple"><person-group><name name-style="western"><surname>Marquez-Zequera</surname><given-names>I</given-names></name><name name-style="western"><surname>Cruz-Lachica</surname><given-names>I</given-names></name><name name-style="western"><surname>Ley-Lopez</surname><given-names>N</given-names></name><name name-style="western"><surname>Carrillo-Facio</surname><given-names>JA</given-names></name><name name-style="western"><surname>Osuna-Garcia</surname><given-names>LA</given-names></name><name name-style="western"><surname>Garcia-Estrada</surname><given-names>RS</given-names></name></person-group> (<year>2018</year>) First report of <italic><tp:taxon-name><tp:taxon-name-part taxon-name-part-type="genus">Carica</tp:taxon-name-part><tp:taxon-name-part taxon-name-part-type="species">papaya</tp:taxon-name-part></tp:taxon-name></italic> fruit anthracnose caused by <italic><tp:taxon-name><tp:taxon-name-part taxon-name-part-type="genus">Colletotrichum</tp:taxon-name-part><tp:taxon-name-part taxon-name-part-type="species">fructicola</tp:taxon-name-part></tp:taxon-name></italic> in Mexico. Plant Disease 102: 2649. <ext-link xlink:href="10.1094/PDIS-05-18-0736-PDN" ext-link-type="doi" xlink:type="simple">https://doi.org/10.1094/PDIS-05-18-0736-PDN</ext-link></mixed-citation></ref><ref id="B154"><mixed-citation xmlns:xlink="http://www.w3.org/1999/xlink" xlink:type="simple"><person-group><name name-style="western"><surname>Ruiz-Campos</surname><given-names>C</given-names></name><name name-style="western"><surname>Umaña-Rojas</surname><given-names>G</given-names></name><name name-style="western"><surname>Gómez-Alpízar</surname><given-names>L</given-names></name></person-group> (<year>2022</year>) Identificación multilocus de especies de <italic><tp:taxon-name><tp:taxon-name-part taxon-name-part-type="genus">Colletotrichum</tp:taxon-name-part></tp:taxon-name></italic> asociadas a la antracnosis de papaya. Agronomía Mesoamericana 33: 45495. <ext-link xlink:href="10.15517/am.v33i1.45495" ext-link-type="doi" xlink:type="simple">https://doi.org/10.15517/am.v33i1.45495</ext-link></mixed-citation></ref><ref id="B189"><mixed-citation xmlns:xlink="http://www.w3.org/1999/xlink" xlink:type="simple"><person-group><name name-style="western"><surname>Vieira</surname><given-names>WADS</given-names></name><name name-style="western"><surname>Veloso</surname><given-names>JS</given-names></name><name name-style="western"><surname>Silva</surname><given-names>A</given-names></name><name name-style="western"><surname>Nunes</surname><given-names>ADS</given-names></name><name name-style="western"><surname>Doyle</surname><given-names>VP</given-names></name><name name-style="western"><surname>Castlebury</surname><given-names>LA</given-names></name><name name-style="western"><surname>Câmara</surname><given-names>MPS</given-names></name></person-group> (<year>2022</year>) <article-title>Elucidating the <italic><tp:taxon-name><tp:taxon-name-part taxon-name-part-type="genus">Colletotrichum</tp:taxon-name-part></tp:taxon-name></italic> spp. diversity responsible for papaya anthracnose in Brazil.</article-title><source>Fungal Biology</source><volume>126</volume>: <fpage>623</fpage>–<lpage>630</lpage>. <ext-link xlink:href="10.1016/j.funbio.2022.08.001" ext-link-type="doi" xlink:type="simple">https://doi.org/10.1016/j.funbio.2022.08.001</ext-link></mixed-citation></ref><ref id="B163"><mixed-citation xmlns:xlink="http://www.w3.org/1999/xlink" xlink:type="simple"><person-group><name name-style="western"><surname>Shi</surname><given-names>NN</given-names></name><name name-style="western"><surname>Du</surname><given-names>YX</given-names></name><name name-style="western"><surname>Chen</surname><given-names>FR</given-names></name><name name-style="western"><surname>Ruan</surname><given-names>HC</given-names></name><name name-style="western"><surname>Yang</surname><given-names>XJ</given-names></name></person-group> (<year>2017</year>) First report of leaf spot caused by <italic><tp:taxon-name><tp:taxon-name-part taxon-name-part-type="genus">Colletotrichum</tp:taxon-name-part><tp:taxon-name-part taxon-name-part-type="species">fructicola</tp:taxon-name-part></tp:taxon-name></italic> on Japanese <tp:taxon-name><tp:taxon-name-part taxon-name-part-type="genus">Fatsia</tp:taxon-name-part></tp:taxon-name> (<italic><tp:taxon-name><tp:taxon-name-part taxon-name-part-type="genus">Fatsia</tp:taxon-name-part><tp:taxon-name-part taxon-name-part-type="species">japonica</tp:taxon-name-part></tp:taxon-name></italic>) in Fujian Province, China. Plant Disease 101: 1552. <ext-link xlink:href="10.1094/PDIS-12-16-1720-PDN" ext-link-type="doi" xlink:type="simple">https://doi.org/10.1094/PDIS-12-16-1720-PDN</ext-link></mixed-citation></ref><ref id="B95"><mixed-citation xmlns:xlink="http://www.w3.org/1999/xlink" xlink:type="simple"><person-group><name name-style="western"><surname>Kim</surname><given-names>C</given-names></name><name name-style="western"><surname>Hassan</surname><given-names>O</given-names></name><name name-style="western"><surname>Lee</surname><given-names>D</given-names></name><name name-style="western"><surname>Chang</surname><given-names>T</given-names></name></person-group> (<year>2018</year>) First report of anthracnose of apple caused by <italic><tp:taxon-name><tp:taxon-name-part taxon-name-part-type="genus">Colletotrichum</tp:taxon-name-part><tp:taxon-name-part taxon-name-part-type="species">fructicola</tp:taxon-name-part></tp:taxon-name></italic> in Korea. Plant Disease 102: 2653. <ext-link xlink:href="10.1094/PDIS-05-18-0717-PDN" ext-link-type="doi" xlink:type="simple">https://doi.org/10.1094/PDIS-05-18-0717-PDN</ext-link></mixed-citation></ref><ref id="B96"><mixed-citation xmlns:xlink="http://www.w3.org/1999/xlink" xlink:type="simple"><person-group><name name-style="western"><surname>Kim</surname><given-names>CH</given-names></name><name name-style="western"><surname>Hassan</surname><given-names>O</given-names></name><name name-style="western"><surname>Chang</surname><given-names>T</given-names></name></person-group> (<year>2020</year>) <article-title>Diversity, pathogenicity, and fungicide sensitivity of <italic><tp:taxon-name><tp:taxon-name-part taxon-name-part-type="genus">Colletotrichum</tp:taxon-name-part></tp:taxon-name></italic> species associated with apple anthracnose in South Korea.</article-title><source>Plant Disease</source><volume>104</volume>: <fpage>2866</fpage>–<lpage>2874</lpage>. <ext-link xlink:href="10.1094/PDIS-01-20-0050-RE" ext-link-type="doi" xlink:type="simple">https://doi.org/10.1094/PDIS-01-20-0050-RE</ext-link></mixed-citation></ref><ref id="B186"><mixed-citation xmlns:xlink="http://www.w3.org/1999/xlink" xlink:type="simple"><person-group><name name-style="western"><surname>Veloso</surname><given-names>JS</given-names></name><name name-style="western"><surname>Câmara</surname><given-names>MP</given-names></name><name name-style="western"><surname>Lima</surname><given-names>WG</given-names></name><name name-style="western"><surname>Michereff</surname><given-names>SJ</given-names></name><name name-style="western"><surname>Doyle</surname><given-names>VP</given-names></name></person-group> (<year>2018</year>) <article-title>Why species delimitation matters for fungal ecology: <italic><tp:taxon-name><tp:taxon-name-part taxon-name-part-type="genus">Colletotrichum</tp:taxon-name-part></tp:taxon-name></italic> diversity on wild and cultivated cashew in Brazil.</article-title><source>Fungal Biology</source><volume>122</volume>: <fpage>677</fpage>–<lpage>691</lpage>. <ext-link xlink:href="10.1016/j.funbio.2018.03.005" ext-link-type="doi" xlink:type="simple">https://doi.org/10.1016/j.funbio.2018.03.005</ext-link></mixed-citation></ref><ref id="B187"><mixed-citation xmlns:xlink="http://www.w3.org/1999/xlink" xlink:type="simple"><person-group><name name-style="western"><surname>Veloso</surname><given-names>JS</given-names></name><name name-style="western"><surname>Lima</surname><given-names>WG</given-names></name><name name-style="western"><surname>Reis</surname><given-names>A</given-names></name><name name-style="western"><surname>Doyle</surname><given-names>VP</given-names></name><name name-style="western"><surname>Michereff</surname><given-names>SJ</given-names></name><name name-style="western"><surname>Câmara</surname><given-names>MP</given-names></name></person-group> (<year>2021</year>) <article-title>Factors influencing biological traits and aggressiveness of <italic><tp:taxon-name><tp:taxon-name-part taxon-name-part-type="genus">Colletotrichum</tp:taxon-name-part></tp:taxon-name></italic> species associated with cashew anthracnose in Brazil.</article-title><source>Plant Pathology</source><volume>70</volume>: <fpage>167</fpage>–<lpage>180</lpage>. <ext-link xlink:href="10.1111/PPA.13276" ext-link-type="doi" xlink:type="simple">https://doi.org/10.1111/PPA.13276</ext-link></mixed-citation></ref><ref id="B194"><mixed-citation xmlns:xlink="http://www.w3.org/1999/xlink" xlink:type="simple"><person-group><name name-style="western"><surname>Wang</surname><given-names>QH</given-names></name><name name-style="western"><surname>Li</surname><given-names>DW</given-names></name><name name-style="western"><surname>Duan</surname><given-names>CH</given-names></name><name name-style="western"><surname>Liu</surname><given-names>XH</given-names></name><name name-style="western"><surname>Niu</surname><given-names>SG</given-names></name><name name-style="western"><surname>Hou</surname><given-names>LQ</given-names></name><name name-style="western"><surname>Wu</surname><given-names>XQ</given-names></name></person-group> (<year>2018</year>) First report of walnut anthracnose caused by <italic><tp:taxon-name><tp:taxon-name-part taxon-name-part-type="genus">Colletotrichum</tp:taxon-name-part><tp:taxon-name-part taxon-name-part-type="species">fructicola</tp:taxon-name-part></tp:taxon-name></italic> in China. Plant Disease 102: 247. <ext-link xlink:href="10.1094/PDIS-06-17-0921-PDN" ext-link-type="doi" xlink:type="simple">https://doi.org/10.1094/PDIS-06-17-0921-PDN</ext-link></mixed-citation></ref><ref id="B105"><mixed-citation xmlns:xlink="http://www.w3.org/1999/xlink" xlink:type="simple"><person-group><name name-style="western"><surname>Li</surname><given-names>F</given-names></name><name name-style="western"><surname>Chen</surname><given-names>J</given-names></name><name name-style="western"><surname>Chen</surname><given-names>Q</given-names></name><name name-style="western"><surname>Liu</surname><given-names>Z</given-names></name><name name-style="western"><surname>Sun</surname><given-names>J</given-names></name><name name-style="western"><surname>Yan</surname><given-names>Y</given-names></name><name name-style="western"><surname>Zhang</surname><given-names>H</given-names></name><name name-style="western"><surname>Bi</surname><given-names>Y</given-names></name></person-group> (<year>2023a</year>) Identification, pathogenicity, and sensitivity to fungicide of <italic><tp:taxon-name><tp:taxon-name-part taxon-name-part-type="genus">Colletotrichum</tp:taxon-name-part></tp:taxon-name></italic> species that cause walnut anthracnose in Beijing. Agronomy 13: 214. <ext-link xlink:href="10.3390/agronomy13010214" ext-link-type="doi" xlink:type="simple">https://doi.org/10.3390/agronomy13010214</ext-link></mixed-citation></ref><ref id="B206"><mixed-citation xmlns:xlink="http://www.w3.org/1999/xlink" xlink:type="simple"><person-group><name name-style="western"><surname>Yang</surname><given-names>Z</given-names></name><name name-style="western"><surname>Mo</surname><given-names>J</given-names></name><name name-style="western"><surname>Guo</surname><given-names>T</given-names></name><name name-style="western"><surname>Li</surname><given-names>Q</given-names></name><name name-style="western"><surname>Tang</surname><given-names>L</given-names></name><name name-style="western"><surname>Huang</surname><given-names>S</given-names></name><name name-style="western"><surname>Wei</surname><given-names>J</given-names></name><name name-style="western"><surname>Hsiang</surname><given-names>T</given-names></name></person-group> (<year>2021</year>) First report of <italic><tp:taxon-name><tp:taxon-name-part taxon-name-part-type="genus">Colletotrichum</tp:taxon-name-part><tp:taxon-name-part taxon-name-part-type="species">fructicola</tp:taxon-name-part></tp:taxon-name></italic> causing anthracnose on <italic><tp:taxon-name><tp:taxon-name-part taxon-name-part-type="genus">Pouteria</tp:taxon-name-part><tp:taxon-name-part taxon-name-part-type="species">campechiana</tp:taxon-name-part></tp:taxon-name></italic> in China. Plant Disease 105: 708. <ext-link xlink:href="10.1094/PDIS-02-20-0253-PDN" ext-link-type="doi" xlink:type="simple">https://doi.org/10.1094/PDIS-02-20-0253-PDN</ext-link></mixed-citation></ref><ref id="B21"><mixed-citation xmlns:xlink="http://www.w3.org/1999/xlink" xlink:type="simple"><person-group><name name-style="western"><surname>Carraro</surname><given-names>TA</given-names></name><name name-style="western"><surname>Lichtemberg</surname><given-names>PSF</given-names></name><name name-style="western"><surname>Michailides</surname><given-names>TJ</given-names></name><name name-style="western"><surname>Pereira</surname><given-names>WV</given-names></name><name name-style="western"><surname>Figueiredo</surname><given-names>JAG</given-names></name><name name-style="western"><surname>May-De Mio</surname><given-names>LL</given-names></name></person-group> (<year>2019</year>) First report of <italic><tp:taxon-name><tp:taxon-name-part taxon-name-part-type="genus">Colletotrichum</tp:taxon-name-part><tp:taxon-name-part taxon-name-part-type="species">fructicola</tp:taxon-name-part></tp:taxon-name></italic>, <italic><tp:taxon-name><tp:taxon-name-part taxon-name-part-type="genus">C.</tp:taxon-name-part><tp:taxon-name-part taxon-name-part-type="species">nymphaeae</tp:taxon-name-part></tp:taxon-name></italic>, and <italic><tp:taxon-name><tp:taxon-name-part taxon-name-part-type="genus">C.</tp:taxon-name-part><tp:taxon-name-part taxon-name-part-type="species">melonis</tp:taxon-name-part></tp:taxon-name></italic> causing persimmon anthracnose in Brazil. Plant Disease 103: 2692. <ext-link xlink:href="10.1094/PDIS-12-18-2241-PDN" ext-link-type="doi" xlink:type="simple">https://doi.org/10.1094/PDIS-12-18-2241-PDN</ext-link></mixed-citation></ref><ref id="B46"><mixed-citation xmlns:xlink="http://www.w3.org/1999/xlink" xlink:type="simple"><person-group><name name-style="western"><surname>Evallo</surname><given-names>E</given-names></name><name name-style="western"><surname>Taguiam</surname><given-names>JD</given-names></name><name name-style="western"><surname>Balendres</surname><given-names>MA</given-names></name></person-group> (<year>2022</year>) <article-title><italic><tp:taxon-name><tp:taxon-name-part taxon-name-part-type="genus">Colletotrichum</tp:taxon-name-part><tp:taxon-name-part taxon-name-part-type="species">fructicola</tp:taxon-name-part></tp:taxon-name></italic> associated with fruit anthracnose of persimmon.</article-title><source>Journal of Phytopathology</source><volume>170</volume>: <fpage>194</fpage>–<lpage>201</lpage>. <ext-link xlink:href="10.1111/JPH.13068" ext-link-type="doi" xlink:type="simple">https://doi.org/10.1111/JPH.13068</ext-link></mixed-citation></ref><ref id="B217"><mixed-citation xmlns:xlink="http://www.w3.org/1999/xlink" xlink:type="simple"><person-group><name name-style="western"><surname>Zhang</surname><given-names>M</given-names></name><name name-style="western"><surname>Forte-Perri</surname><given-names>V</given-names></name><name name-style="western"><surname>Sun</surname><given-names>W</given-names></name><name name-style="western"><surname>Tang</surname><given-names>L</given-names></name><name name-style="western"><surname>Huang</surname><given-names>S</given-names></name><name name-style="western"><surname>Guo</surname><given-names>T</given-names></name><name name-style="western"><surname>Chen</surname><given-names>X</given-names></name><name name-style="western"><surname>Li</surname><given-names>Q</given-names></name></person-group> (<year>2023d</year>) <article-title>Identification and observation of infection processes of <italic><tp:taxon-name><tp:taxon-name-part taxon-name-part-type="genus">Colletotrichum</tp:taxon-name-part></tp:taxon-name></italic> species associated with persimmon anthracnose in Guangxi, China.</article-title><source>Plant Disease</source><volume>107</volume>: <fpage>1670</fpage>–<lpage>1679</lpage>. <ext-link xlink:href="10.1094/PDIS-06-22-1372-SR" ext-link-type="doi" xlink:type="simple">https://doi.org/10.1094/PDIS-06-22-1372-SR</ext-link></mixed-citation></ref><ref id="B16"><mixed-citation xmlns:xlink="http://www.w3.org/1999/xlink" xlink:type="simple"><person-group><name name-style="western"><surname>Cao</surname><given-names>X</given-names></name><name name-style="western"><surname>Xu</surname><given-names>X</given-names></name><name name-style="western"><surname>Che</surname><given-names>H</given-names></name><name name-style="western"><surname>West</surname><given-names>JS</given-names></name><name name-style="western"><surname>Luo</surname><given-names>D</given-names></name></person-group> (<year>2019a</year>) <article-title>Three <italic><tp:taxon-name><tp:taxon-name-part taxon-name-part-type="genus">Colletotrichum</tp:taxon-name-part></tp:taxon-name></italic> species, including a new species, are associated with leaf anthracnose of rubber tree in Hainan, China.</article-title><source>Plant Disease</source><volume>103</volume>: <fpage>117</fpage>–<lpage>124</lpage>. <ext-link xlink:href="10.1094/PDIS-02-18-0374-RE" ext-link-type="doi" xlink:type="simple">https://doi.org/10.1094/PDIS-02-18-0374-RE</ext-link></mixed-citation></ref><ref id="B156"><mixed-citation xmlns:xlink="http://www.w3.org/1999/xlink" xlink:type="simple"><person-group><name name-style="western"><surname>Santos de Oliveira</surname><given-names>SA</given-names></name><name name-style="western"><surname>da Silva</surname><given-names>LL</given-names></name><name name-style="western"><surname>Nascimento</surname><given-names>DDS</given-names></name><name name-style="western"><surname>Alves Silva Diamantino</surname><given-names>MS</given-names></name><name name-style="western"><surname>Ferreira</surname><given-names>CF</given-names></name><name name-style="western"><surname>Santos de Oliveira</surname><given-names>TA</given-names></name></person-group> (<year>2020</year>) <article-title><italic><tp:taxon-name><tp:taxon-name-part taxon-name-part-type="genus">Colletotrichum</tp:taxon-name-part></tp:taxon-name></italic> species causing cassava (<italic><tp:taxon-name><tp:taxon-name-part taxon-name-part-type="genus">Manihot</tp:taxon-name-part><tp:taxon-name-part taxon-name-part-type="species">esculenta</tp:taxon-name-part></tp:taxon-name></italic> Crantz) anthracnose in different eco-zones within the Reconcavo region of Bahia, Brazil.</article-title><source>Journal of Plant Diseases and Protection</source><volume>127</volume>: <fpage>411</fpage>–<lpage>416</lpage>. <ext-link xlink:href="10.1007/s41348-020-00327-9" ext-link-type="doi" xlink:type="simple">https://doi.org/10.1007/s41348-020-00327-9</ext-link></mixed-citation></ref><ref id="B17"><mixed-citation xmlns:xlink="http://www.w3.org/1999/xlink" xlink:type="simple"><person-group><name name-style="western"><surname>Cao</surname><given-names>XR</given-names></name><name name-style="western"><surname>Xu</surname><given-names>XM</given-names></name><name name-style="western"><surname>Che</surname><given-names>HY</given-names></name><name name-style="western"><surname>West</surname><given-names>JS</given-names></name><name name-style="western"><surname>Luo</surname><given-names>DQ</given-names></name></person-group> (<year>2019b</year>) <article-title>Characteristics and distribution of <italic><tp:taxon-name><tp:taxon-name-part taxon-name-part-type="genus">Colletotrichum</tp:taxon-name-part></tp:taxon-name></italic> species in coffee plantations in Hainan, China.</article-title><source>Plant Pathology</source><volume>68</volume>: <fpage>1146</fpage>–<lpage>1156</lpage>. <ext-link xlink:href="10.1111/PPA.13028" ext-link-type="doi" xlink:type="simple">https://doi.org/10.1111/PPA.13028</ext-link></mixed-citation></ref><ref id="B160"><mixed-citation xmlns:xlink="http://www.w3.org/1999/xlink" xlink:type="simple"><person-group><name name-style="western"><surname>Serrato-Diaz</surname><given-names>LM</given-names></name><name name-style="western"><surname>Mariño</surname><given-names>YA</given-names></name><name name-style="western"><surname>Bayman</surname><given-names>P</given-names></name></person-group> (<year>2020</year>) <article-title>Pathogens causing anthracnose and fruit rots of coffee associated with the coffee berry borer and the entomopathogenic fungus <italic><tp:taxon-name><tp:taxon-name-part taxon-name-part-type="genus">Beauveria</tp:taxon-name-part><tp:taxon-name-part taxon-name-part-type="species">bassiana</tp:taxon-name-part></tp:taxon-name></italic> in Puerto Rico.</article-title><source>Phytopathology</source><volume>110</volume>: <fpage>1541</fpage>–<lpage>1552</lpage>. <ext-link xlink:href="10.1094/PHYTO-02-20-0057-R" ext-link-type="doi" xlink:type="simple">https://doi.org/10.1094/PHYTO-02-20-0057-R</ext-link></mixed-citation></ref><ref id="B57"><mixed-citation xmlns:xlink="http://www.w3.org/1999/xlink" xlink:type="simple"><person-group><name name-style="western"><surname>Guarnaccia</surname><given-names>V</given-names></name><name name-style="western"><surname>Gilardi</surname><given-names>G</given-names></name><name name-style="western"><surname>Martino</surname><given-names>I</given-names></name><name name-style="western"><surname>Garibaldi</surname><given-names>A</given-names></name><name name-style="western"><surname>Gullino</surname><given-names>ML</given-names></name></person-group> (<year>2019</year>) Species diversity in <italic><tp:taxon-name><tp:taxon-name-part taxon-name-part-type="genus">Colletotrichum</tp:taxon-name-part></tp:taxon-name></italic> causing anthracnose of aromatic and ornamental <tp:taxon-name><tp:taxon-name-part taxon-name-part-type="family">Lamiaceae</tp:taxon-name-part></tp:taxon-name> in Italy. Agronomy 9: 613. <ext-link xlink:href="10.3390/agronomy9100613" ext-link-type="doi" xlink:type="simple">https://doi.org/10.3390/agronomy9100613</ext-link></mixed-citation></ref><ref id="B109"><mixed-citation xmlns:xlink="http://www.w3.org/1999/xlink" xlink:type="simple"><person-group><name name-style="western"><surname>Lim</surname><given-names>Y</given-names></name><name name-style="western"><surname>Hassan</surname><given-names>O</given-names></name><name name-style="western"><surname>Chang</surname><given-names>T</given-names></name></person-group> (<year>2020</year>) <article-title>First report of anthracnose of shine muscat caused by <italic><tp:taxon-name><tp:taxon-name-part taxon-name-part-type="genus">Colletotrichum</tp:taxon-name-part><tp:taxon-name-part taxon-name-part-type="species">fructicola</tp:taxon-name-part></tp:taxon-name></italic> in Korea.</article-title><source>Mycobiology</source><volume>48</volume>: <fpage>75</fpage>–<lpage>79</lpage>. <ext-link xlink:href="10.1080/12298093.2019.1697190" ext-link-type="doi" xlink:type="simple">https://doi.org/10.1080/12298093.2019.1697190</ext-link></mixed-citation></ref><ref id="B118"><mixed-citation xmlns:xlink="http://www.w3.org/1999/xlink" xlink:type="simple"><person-group><name name-style="western"><surname>Liu</surname><given-names>X</given-names></name><name name-style="western"><surname>Shi</surname><given-names>T</given-names></name><name name-style="western"><surname>Li</surname><given-names>B</given-names></name><name name-style="western"><surname>Cai</surname><given-names>J</given-names></name><name name-style="western"><surname>Li</surname><given-names>C</given-names></name><name name-style="western"><surname>Huang</surname><given-names>G</given-names></name></person-group> (<year>2018</year>) <article-title><italic><tp:taxon-name><tp:taxon-name-part taxon-name-part-type="genus">Colletotrichum</tp:taxon-name-part></tp:taxon-name></italic> species associated with cassava anthracnose in China.</article-title><source>Journal of Phytopathology</source><volume>167</volume>: <fpage>1</fpage>–<lpage>9</lpage>. <ext-link xlink:href="10.1111/jph.12765" ext-link-type="doi" xlink:type="simple">https://doi.org/10.1111/jph.12765</ext-link></mixed-citation></ref><ref id="B13"><mixed-citation xmlns:xlink="http://www.w3.org/1999/xlink" xlink:type="simple"><person-group><name name-style="western"><surname>Bragança</surname><given-names>CAD</given-names></name><name name-style="western"><surname>Silva</surname><given-names>LL</given-names></name><name name-style="western"><surname>Haddad</surname><given-names>F</given-names></name><name name-style="western"><surname>Oliveira</surname><given-names>SAS</given-names></name></person-group> (<year>2016</year>) First report of <italic><tp:taxon-name><tp:taxon-name-part taxon-name-part-type="genus">Colletotrichum</tp:taxon-name-part><tp:taxon-name-part taxon-name-part-type="species">fructicola</tp:taxon-name-part></tp:taxon-name></italic> causing anthracnose in cassava (<italic><tp:taxon-name><tp:taxon-name-part taxon-name-part-type="genus">Manihot</tp:taxon-name-part><tp:taxon-name-part taxon-name-part-type="species">esculenta</tp:taxon-name-part></tp:taxon-name></italic> Crantz) in Brazil. Plant Disease 100: 857. <ext-link xlink:href="10.1094/PDIS-06-15-0645-PDN" ext-link-type="doi" xlink:type="simple">https://doi.org/10.1094/PDIS-06-15-0645-PDN</ext-link></mixed-citation></ref><ref id="B122"><mixed-citation xmlns:xlink="http://www.w3.org/1999/xlink" xlink:type="simple"><person-group><name name-style="western"><surname>Ma</surname><given-names>J</given-names></name><name name-style="western"><surname>Wang</surname><given-names>X</given-names></name><name name-style="western"><surname>Guo</surname><given-names>M</given-names></name></person-group> (<year>2019</year>) First report of anthracnose on <italic><tp:taxon-name><tp:taxon-name-part taxon-name-part-type="genus">Dendrobium</tp:taxon-name-part><tp:taxon-name-part taxon-name-part-type="species">officinale</tp:taxon-name-part></tp:taxon-name></italic> caused by <italic><tp:taxon-name><tp:taxon-name-part taxon-name-part-type="genus">Colletotrichum</tp:taxon-name-part><tp:taxon-name-part taxon-name-part-type="species">fructicola</tp:taxon-name-part></tp:taxon-name></italic> in Anhui Province, China. Plant Disease 104: 574. <ext-link xlink:href="10.1094/PDIS-09-19-1859-PDN" ext-link-type="doi" xlink:type="simple">https://doi.org/10.1094/PDIS-09-19-1859-PDN</ext-link></mixed-citation></ref><ref id="B166"><mixed-citation xmlns:xlink="http://www.w3.org/1999/xlink" xlink:type="simple"><person-group><name name-style="western"><surname>Silva-Cabral</surname><given-names>JRA</given-names></name><name name-style="western"><surname>da Silva</surname><given-names>JL</given-names></name><name name-style="western"><surname>Soares</surname><given-names>LDS</given-names></name><name name-style="western"><surname>Costa</surname><given-names>JFO</given-names></name><name name-style="western"><surname>Amorim</surname><given-names>EDR</given-names></name><name name-style="western"><surname>Lima</surname><given-names>GDA</given-names></name><name name-style="western"><surname>Assunção</surname><given-names>IP</given-names></name></person-group> (<year>2019</year>) First report of <italic><tp:taxon-name><tp:taxon-name-part taxon-name-part-type="genus">Colletotrichum</tp:taxon-name-part><tp:taxon-name-part taxon-name-part-type="species">fructicola</tp:taxon-name-part></tp:taxon-name></italic> and <italic><tp:taxon-name><tp:taxon-name-part taxon-name-part-type="genus">C.</tp:taxon-name-part><tp:taxon-name-part taxon-name-part-type="species">tropicale</tp:taxon-name-part></tp:taxon-name></italic> causing anthracnose on orchids in Brazil. Plant Disease 103: 2672. <ext-link xlink:href="10.1094/PDIS-03-19-0518-PDN" ext-link-type="doi" xlink:type="simple">https://doi.org/10.1094/PDIS-03-19-0518-PDN</ext-link></mixed-citation></ref><ref id="B18"><mixed-citation xmlns:xlink="http://www.w3.org/1999/xlink" xlink:type="simple"><person-group><name name-style="western"><surname>Cao</surname><given-names>X</given-names></name><name name-style="western"><surname>Xu</surname><given-names>X</given-names></name><name name-style="western"><surname>Che</surname><given-names>H</given-names></name><name name-style="western"><surname>West</surname><given-names>JS</given-names></name><name name-style="western"><surname>Luo</surname><given-names>D</given-names></name></person-group> (<year>2020</year>) <article-title>Eight <italic><tp:taxon-name><tp:taxon-name-part taxon-name-part-type="genus">Colletotrichum</tp:taxon-name-part></tp:taxon-name></italic> species, including a novel species, are associated with areca palm anthracnose in Hainan, China.</article-title><source>Plant Disease</source><volume>104</volume>: <fpage>1369</fpage>–<lpage>1377</lpage>. <ext-link xlink:href="10.1094/PDIS-10-19-2077-RE" ext-link-type="doi" xlink:type="simple">https://doi.org/10.1094/PDIS-10-19-2077-RE</ext-link></mixed-citation></ref><ref id="B123"><mixed-citation xmlns:xlink="http://www.w3.org/1999/xlink" xlink:type="simple"><person-group><name name-style="western"><surname>Ma</surname><given-names>J</given-names></name><name name-style="western"><surname>Xiao</surname><given-names>X</given-names></name><name name-style="western"><surname>Wang</surname><given-names>X</given-names></name><name name-style="western"><surname>Guo</surname><given-names>M</given-names></name></person-group> (<year>2020</year>) Identification of <italic><tp:taxon-name><tp:taxon-name-part taxon-name-part-type="genus">Colletotrichum</tp:taxon-name-part><tp:taxon-name-part taxon-name-part-type="species">fructicola</tp:taxon-name-part></tp:taxon-name></italic> causing anthracnose on <italic><tp:taxon-name><tp:taxon-name-part taxon-name-part-type="genus">Peucedanum</tp:taxon-name-part><tp:taxon-name-part taxon-name-part-type="species">praeruptorum</tp:taxon-name-part></tp:taxon-name></italic> in China. Plant Disease 104: 3066. <ext-link xlink:href="10.1094/PDIS-04-20-0691-PDN" ext-link-type="doi" xlink:type="simple">https://doi.org/10.1094/PDIS-04-20-0691-PDN</ext-link></mixed-citation></ref><ref id="B149"><mixed-citation xmlns:xlink="http://www.w3.org/1999/xlink" xlink:type="simple"><person-group><name name-style="western"><surname>Qing</surname><given-names>Z</given-names></name><name name-style="western"><surname>Xiao</surname><given-names>D</given-names></name><name name-style="western"><surname>Chen</surname><given-names>H</given-names></name><name name-style="western"><surname>Shen</surname><given-names>Y</given-names></name><name name-style="western"><surname>Pan</surname><given-names>L</given-names></name><name name-style="western"><surname>Wen</surname><given-names>R</given-names></name></person-group> (<year>2020</year>) First report of <italic><tp:taxon-name><tp:taxon-name-part taxon-name-part-type="genus">Colletotrichum</tp:taxon-name-part><tp:taxon-name-part taxon-name-part-type="species">fructicola</tp:taxon-name-part></tp:taxon-name></italic> causing anthracnose on <italic><tp:taxon-name><tp:taxon-name-part taxon-name-part-type="genus">Crinum</tp:taxon-name-part><tp:taxon-name-part taxon-name-part-type="species">asiaticum</tp:taxon-name-part></tp:taxon-name></italic> in Guangxi province, China. Journal of Plant Pathology 102: 971. <ext-link xlink:href="10.1007/S42161-020-00537-Y" ext-link-type="doi" xlink:type="simple">https://doi.org/10.1007/S42161-020-00537-Y</ext-link></mixed-citation></ref><ref id="B195"><mixed-citation xmlns:xlink="http://www.w3.org/1999/xlink" xlink:type="simple"><person-group><name name-style="western"><surname>Wang</surname><given-names>Y</given-names></name><name name-style="western"><surname>Chen</surname><given-names>JY</given-names></name><name name-style="western"><surname>Xu</surname><given-names>X</given-names></name><name name-style="western"><surname>Cheng</surname><given-names>J</given-names></name><name name-style="western"><surname>Zheng</surname><given-names>L</given-names></name><name name-style="western"><surname>Huang</surname><given-names>J</given-names></name><name name-style="western"><surname>Li</surname><given-names>DW</given-names></name></person-group> (<year>2020</year>) <article-title>Identification and characterization of <italic><tp:taxon-name><tp:taxon-name-part taxon-name-part-type="genus">Colletotrichum</tp:taxon-name-part></tp:taxon-name></italic> species associated with anthracnose disease of <italic><tp:taxon-name><tp:taxon-name-part taxon-name-part-type="genus">Camellia</tp:taxon-name-part><tp:taxon-name-part taxon-name-part-type="species">oleifera</tp:taxon-name-part></tp:taxon-name></italic> in China.</article-title><source>Plant Disease</source><volume>104</volume>: <fpage>474</fpage>–<lpage>482</lpage>. <ext-link xlink:href="10.1094/PDIS-11-18-1955-RE" ext-link-type="doi" xlink:type="simple">https://doi.org/10.1094/PDIS-11-18-1955-RE</ext-link></mixed-citation></ref><ref id="B222"><mixed-citation xmlns:xlink="http://www.w3.org/1999/xlink" xlink:type="simple"><person-group><name name-style="western"><surname>Zhou</surname><given-names>X</given-names></name><name name-style="western"><surname>Li</surname><given-names>M</given-names></name><name name-style="western"><surname>Rao</surname><given-names>B</given-names></name><name name-style="western"><surname>Chen</surname><given-names>Y</given-names></name><name name-style="western"><surname>Cai</surname><given-names>C</given-names></name><name name-style="western"><surname>Gao</surname><given-names>H</given-names></name></person-group> (<year>2020</year>) First report of anthracnose on <italic><tp:taxon-name><tp:taxon-name-part taxon-name-part-type="genus">Paris</tp:taxon-name-part><tp:taxon-name-part taxon-name-part-type="species">polyphylla</tp:taxon-name-part></tp:taxon-name></italic> var. <tp:taxon-name><tp:taxon-name-part taxon-name-part-type="genus"/><tp:taxon-name-part taxon-name-part-type="species"/><tp:taxon-name-part taxon-name-part-type="variety">chinensis</tp:taxon-name-part></tp:taxon-name> caused by <italic><tp:taxon-name><tp:taxon-name-part taxon-name-part-type="genus">Colletotrichum</tp:taxon-name-part><tp:taxon-name-part taxon-name-part-type="species">fructicola</tp:taxon-name-part></tp:taxon-name></italic> in northern Fujian, China. Plant Disease 104: 2728. <ext-link xlink:href="10.1094/PDIS-04-20-0693-PDN" ext-link-type="doi" xlink:type="simple">https://doi.org/10.1094/PDIS-04-20-0693-PDN</ext-link></mixed-citation></ref><ref id="B58"><mixed-citation xmlns:xlink="http://www.w3.org/1999/xlink" xlink:type="simple"><person-group><name name-style="western"><surname>Guarnaccia</surname><given-names>V</given-names></name><name name-style="western"><surname>Martino</surname><given-names>I</given-names></name><name name-style="western"><surname>Gilardi</surname><given-names>G</given-names></name><name name-style="western"><surname>Garibaldi</surname><given-names>A</given-names></name><name name-style="western"><surname>Gullino</surname><given-names>ML</given-names></name></person-group> (<year>2021</year>) <article-title><italic><tp:taxon-name><tp:taxon-name-part taxon-name-part-type="genus">Colletotrichum</tp:taxon-name-part></tp:taxon-name></italic> spp. causing anthracnose on ornamental plants in northern Italy.</article-title><source>Journal of Plant Pathology</source><volume>103</volume>: <fpage>127</fpage>–<lpage>137</lpage>. <ext-link xlink:href="10.1007/s42161-020-00684-2" ext-link-type="doi" xlink:type="simple">https://doi.org/10.1007/s42161-020-00684-2</ext-link></mixed-citation></ref><ref id="B54"><mixed-citation xmlns:xlink="http://www.w3.org/1999/xlink" xlink:type="simple"><person-group><name name-style="western"><surname>Gañán</surname><given-names>L</given-names></name><name name-style="western"><surname>Álvarez</surname><given-names>E</given-names></name><name name-style="western"><surname>Castaño-Zapata</surname><given-names>J</given-names></name></person-group> (<year>2015</year>) <article-title>Identificación genética de aislamientos de <italic><tp:taxon-name><tp:taxon-name-part taxon-name-part-type="genus">Colletotrichum</tp:taxon-name-part></tp:taxon-name></italic> spp. causantes de antracnosis en frutos de aguacate, banano, mango y tomate de árbol.</article-title><source>Revista de la Academia Colombiana de Ciencias Exactas, Físicas y Naturales</source><volume>39</volume>: <fpage>339</fpage>–<lpage>347</lpage>. <ext-link xlink:href="10.18257/raccefyn.192" ext-link-type="doi" xlink:type="simple">https://doi.org/10.18257/raccefyn.192</ext-link></mixed-citation></ref><ref id="B162"><mixed-citation xmlns:xlink="http://www.w3.org/1999/xlink" xlink:type="simple"><person-group><name name-style="western"><surname>Sharma</surname><given-names>G</given-names></name><name name-style="western"><surname>Maymon</surname><given-names>M</given-names></name><name name-style="western"><surname>Freeman</surname><given-names>S</given-names></name></person-group> (<year>2017</year>) Epidemiology, pathology, and identification of <italic><tp:taxon-name><tp:taxon-name-part taxon-name-part-type="genus">Colletotrichum</tp:taxon-name-part></tp:taxon-name></italic> including a novel species associated with avocado (<italic><tp:taxon-name><tp:taxon-name-part taxon-name-part-type="genus">Persea</tp:taxon-name-part><tp:taxon-name-part taxon-name-part-type="species">americana</tp:taxon-name-part></tp:taxon-name></italic>) anthracnose in Israel. Scientific Reports 7: 15839. <ext-link xlink:href="10.1038/s41598-017-15946-w" ext-link-type="doi" xlink:type="simple">https://doi.org/10.1038/s41598-017-15946-w</ext-link></mixed-citation></ref><ref id="B50"><mixed-citation xmlns:xlink="http://www.w3.org/1999/xlink" xlink:type="simple"><person-group><name name-style="western"><surname>Fuentes-Aragón</surname><given-names>D</given-names></name><name name-style="western"><surname>Juárez-Vázquez</surname><given-names>SB</given-names></name><name name-style="western"><surname>Vargas-Hernández</surname><given-names>M</given-names></name><name name-style="western"><surname>Silva-Rojas</surname><given-names>HV</given-names></name></person-group> (<year>2018</year>) <article-title><italic><tp:taxon-name><tp:taxon-name-part taxon-name-part-type="genus">Colletotrichum</tp:taxon-name-part><tp:taxon-name-part taxon-name-part-type="species">fructicola</tp:taxon-name-part></tp:taxon-name></italic>, a member of <italic><tp:taxon-name><tp:taxon-name-part taxon-name-part-type="genus">Colletotrichum</tp:taxon-name-part><tp:taxon-name-part taxon-name-part-type="species">gloeosporioides</tp:taxon-name-part></tp:taxon-name></italic><italic>sensu lato</italic>, is the causal agent of anthracnose and soft rot in avocado fruits cv. ‘Hass’.</article-title><source>Mycobiology</source><volume>46</volume>: <fpage>92</fpage>–<lpage>100</lpage>. <ext-link xlink:href="10.1080/12298093.2018.1454010" ext-link-type="doi" xlink:type="simple">https://doi.org/10.1080/12298093.2018.1454010</ext-link></mixed-citation></ref><ref id="B69"><mixed-citation xmlns:xlink="http://www.w3.org/1999/xlink" xlink:type="simple"><person-group><name name-style="western"><surname>Hofer</surname><given-names>KM</given-names></name><name name-style="western"><surname>Braithwaite</surname><given-names>M</given-names></name><name name-style="western"><surname>Braithwaite</surname><given-names>LJ</given-names></name><name name-style="western"><surname>Sorensen</surname><given-names>S</given-names></name><name name-style="western"><surname>Siebert</surname><given-names>B</given-names></name><name name-style="western"><surname>Pather</surname><given-names>V</given-names></name><name name-style="western"><surname>Goudie</surname><given-names>L</given-names></name><name name-style="western"><surname>Williamson</surname><given-names>L</given-names></name><name name-style="western"><surname>Alexander</surname><given-names>BJ</given-names></name><name name-style="western"><surname>Toome-Heller</surname><given-names>M</given-names></name></person-group> (<year>2021</year>) First report of <italic><tp:taxon-name><tp:taxon-name-part taxon-name-part-type="genus">Colletotrichum</tp:taxon-name-part><tp:taxon-name-part taxon-name-part-type="species">fructicola</tp:taxon-name-part></tp:taxon-name></italic>, <italic><tp:taxon-name><tp:taxon-name-part taxon-name-part-type="genus">C.</tp:taxon-name-part><tp:taxon-name-part taxon-name-part-type="species">perseae</tp:taxon-name-part></tp:taxon-name></italic>, and <italic><tp:taxon-name><tp:taxon-name-part taxon-name-part-type="genus">C.</tp:taxon-name-part><tp:taxon-name-part taxon-name-part-type="species">siamense</tp:taxon-name-part></tp:taxon-name></italic> causing anthracnose disease of avocado (<italic><tp:taxon-name><tp:taxon-name-part taxon-name-part-type="genus">Persea</tp:taxon-name-part><tp:taxon-name-part taxon-name-part-type="species">americana</tp:taxon-name-part></tp:taxon-name></italic>) in New Zealand. Plant Disease 105: 1564. <ext-link xlink:href="10.1094/PDIS-06-20-1313-PDN" ext-link-type="doi" xlink:type="simple">https://doi.org/10.1094/PDIS-06-20-1313-PDN</ext-link></mixed-citation></ref><ref id="B5"><mixed-citation xmlns:xlink="http://www.w3.org/1999/xlink" xlink:type="simple"><person-group><name name-style="western"><surname>Armand</surname><given-names>A</given-names></name><name name-style="western"><surname>Jayawardena</surname><given-names>RS</given-names></name></person-group> (<year>2024</year>) <article-title>Morphomolecular identification and pathogenicity of <italic><tp:taxon-name><tp:taxon-name-part taxon-name-part-type="genus">Colletotrichum</tp:taxon-name-part></tp:taxon-name></italic> species associated with avocado anthracnose in northern Thailand.</article-title><source>Plant Pathology</source><volume>73</volume>: <fpage>186</fpage>–<lpage>197</lpage>. <ext-link xlink:href="10.1111/PPA.13792" ext-link-type="doi" xlink:type="simple">https://doi.org/10.1111/PPA.13792</ext-link></mixed-citation></ref><ref id="B68"><mixed-citation xmlns:xlink="http://www.w3.org/1999/xlink" xlink:type="simple"><person-group><name name-style="western"><surname>Henrique Lopes</surname><given-names>LR</given-names></name><name name-style="western"><surname>Boiteux</surname><given-names>LS</given-names></name><name name-style="western"><surname>Rossato</surname><given-names>M</given-names></name><name name-style="western"><surname>Aguiar</surname><given-names>FM</given-names></name><name name-style="western"><surname>Fonseca</surname><given-names>ME</given-names></name><name name-style="western"><surname>Oliveira</surname><given-names>VR</given-names></name><name name-style="western"><surname>Reis</surname><given-names>A</given-names></name></person-group> (<year>2021</year>) <article-title>Diversity of <italic><tp:taxon-name><tp:taxon-name-part taxon-name-part-type="genus">Colletotrichum</tp:taxon-name-part></tp:taxon-name></italic> species causing onion anthracnose in Brazil.</article-title><source>European Journal of Plant Pathology</source><volume>159</volume>: <fpage>339</fpage>–<lpage>357</lpage>. <ext-link xlink:href="10.1007/s10658-020-02166-8" ext-link-type="doi" xlink:type="simple">https://doi.org/10.1007/s10658-020-02166-8</ext-link></mixed-citation></ref><ref id="B73"><mixed-citation xmlns:xlink="http://www.w3.org/1999/xlink" xlink:type="simple"><person-group><name name-style="western"><surname>Huang</surname><given-names>R</given-names></name><name name-style="western"><surname>Sun</surname><given-names>W</given-names></name><name name-style="western"><surname>Wang</surname><given-names>L</given-names></name><name name-style="western"><surname>Li</surname><given-names>Q</given-names></name><name name-style="western"><surname>Huang</surname><given-names>S</given-names></name><name name-style="western"><surname>Tang</surname><given-names>L</given-names></name><name name-style="western"><surname>Guo</surname><given-names>T</given-names></name><name name-style="western"><surname>Mo</surname><given-names>J</given-names></name><name name-style="western"><surname>Hsiang</surname><given-names>T</given-names></name></person-group> (<year>2021a</year>) <article-title>Identification and characterization of <italic><tp:taxon-name><tp:taxon-name-part taxon-name-part-type="genus">Colletotrichum</tp:taxon-name-part></tp:taxon-name></italic> species associated with anthracnose disease of banana.</article-title><source>Plant Pathology</source><volume>70</volume>: <fpage>1827</fpage>–<lpage>1837</lpage>. <ext-link xlink:href="10.1111/ppa.13426" ext-link-type="doi" xlink:type="simple">https://doi.org/10.1111/ppa.13426</ext-link></mixed-citation></ref><ref id="B74"><mixed-citation xmlns:xlink="http://www.w3.org/1999/xlink" xlink:type="simple"><person-group><name name-style="western"><surname>Huang</surname><given-names>W</given-names></name><name name-style="western"><surname>Lin</surname><given-names>Z</given-names></name><name name-style="western"><surname>Zhang</surname><given-names>Z</given-names></name><name name-style="western"><surname>Chen</surname><given-names>J</given-names></name></person-group> (<year>2021b</year>) First report of <italic><tp:taxon-name><tp:taxon-name-part taxon-name-part-type="genus">Colletotrichum</tp:taxon-name-part><tp:taxon-name-part taxon-name-part-type="species">fructicola</tp:taxon-name-part></tp:taxon-name></italic> causing anthracnose on water hyacinth in China. Plant Disease 105: 2246. <ext-link xlink:href="10.1094/PDIS-12-20-2621-PDN" ext-link-type="doi" xlink:type="simple">https://doi.org/10.1094/PDIS-12-20-2621-PDN</ext-link></mixed-citation></ref><ref id="B97"><mixed-citation xmlns:xlink="http://www.w3.org/1999/xlink" xlink:type="simple"><person-group><name name-style="western"><surname>Kuang</surname><given-names>W</given-names></name><name name-style="western"><surname>Cui</surname><given-names>R</given-names></name><name name-style="western"><surname>Xiang</surname><given-names>M</given-names></name><name name-style="western"><surname>Liu</surname><given-names>B</given-names></name><name name-style="western"><surname>Wang</surname><given-names>Z</given-names></name><name name-style="western"><surname>Guo</surname><given-names>D</given-names></name><name name-style="western"><surname>Ma</surname><given-names>J</given-names></name></person-group> (<year>2021</year>) <article-title>First report of <italic><tp:taxon-name><tp:taxon-name-part taxon-name-part-type="genus">Colletotrichum</tp:taxon-name-part><tp:taxon-name-part taxon-name-part-type="species">fructicola</tp:taxon-name-part></tp:taxon-name></italic> causing anthracnose on loquat in Jiangxi province, China.</article-title><source>Journal of Plant Pathology</source><volume>103</volume>: <fpage>1053</fpage>–<lpage>1054</lpage>. <ext-link xlink:href="10.1007/s42161-021-00858-6" ext-link-type="doi" xlink:type="simple">https://doi.org/10.1007/s42161-021-00858-6</ext-link></mixed-citation></ref><ref id="B112"><mixed-citation xmlns:xlink="http://www.w3.org/1999/xlink" xlink:type="simple"><person-group><name name-style="western"><surname>Lin</surname><given-names>SR</given-names></name><name name-style="western"><surname>Yu</surname><given-names>SY</given-names></name><name name-style="western"><surname>Chang</surname><given-names>TD</given-names></name><name name-style="western"><surname>Lin</surname><given-names>YJ</given-names></name><name name-style="western"><surname>Wen</surname><given-names>CJ</given-names></name><name name-style="western"><surname>Lin</surname><given-names>YH</given-names></name></person-group> (<year>2021</year>) First report of anthracnose caused by <italic><tp:taxon-name><tp:taxon-name-part taxon-name-part-type="genus">Colletotrichum</tp:taxon-name-part><tp:taxon-name-part taxon-name-part-type="species">fructicola</tp:taxon-name-part></tp:taxon-name></italic> on tea in Taiwan. Plant Disease 105: 710. <ext-link xlink:href="10.1094/PDIS-06-20-1288-PDN" ext-link-type="doi" xlink:type="simple">https://doi.org/10.1094/PDIS-06-20-1288-PDN</ext-link></mixed-citation></ref><ref id="B128"><mixed-citation xmlns:xlink="http://www.w3.org/1999/xlink" xlink:type="simple"><person-group><name name-style="western"><surname>Mangwende</surname><given-names>E</given-names></name><name name-style="western"><surname>Truter</surname><given-names>M</given-names></name><name name-style="western"><surname>Aveling</surname><given-names>TAS</given-names></name><name name-style="western"><surname>Chirwa</surname><given-names>PW</given-names></name></person-group> (<year>2021</year>) <article-title>Anthracnose leaf spot pathogens, <italic><tp:taxon-name><tp:taxon-name-part taxon-name-part-type="genus">Colletotrichum</tp:taxon-name-part><tp:taxon-name-part taxon-name-part-type="species">fructicola</tp:taxon-name-part></tp:taxon-name></italic> and <italic><tp:taxon-name><tp:taxon-name-part taxon-name-part-type="genus">Colletotrichum</tp:taxon-name-part><tp:taxon-name-part taxon-name-part-type="species">cigarro</tp:taxon-name-part></tp:taxon-name></italic>, associated with <tp:taxon-name><tp:taxon-name-part taxon-name-part-type="genus">Eucalyptus</tp:taxon-name-part></tp:taxon-name> seed produced in South Africa.</article-title><source>Australasian Plant Pathology</source><volume>50</volume>: <fpage>533</fpage>–<lpage>543</lpage>. <ext-link xlink:href="10.1007/s13313-021-00807-y" ext-link-type="doi" xlink:type="simple">https://doi.org/10.1007/s13313-021-00807-y</ext-link></mixed-citation></ref><ref id="B169"><mixed-citation xmlns:xlink="http://www.w3.org/1999/xlink" xlink:type="simple"><person-group><name name-style="western"><surname>Song</surname><given-names>L</given-names></name><name name-style="western"><surname>Lin</surname><given-names>W</given-names></name><name name-style="western"><surname>Jiang</surname><given-names>N</given-names></name><name name-style="western"><surname>Zhang</surname><given-names>Z</given-names></name><name name-style="western"><surname>Tan</surname><given-names>G</given-names></name><name name-style="western"><surname>Wei</surname><given-names>S</given-names></name></person-group> (<year>2021</year>) <article-title>Anthracnose disease of <italic><tp:taxon-name><tp:taxon-name-part taxon-name-part-type="genus">Amomum</tp:taxon-name-part><tp:taxon-name-part taxon-name-part-type="species">villosum</tp:taxon-name-part></tp:taxon-name></italic> caused by <italic><tp:taxon-name><tp:taxon-name-part taxon-name-part-type="genus">Colletotrichum</tp:taxon-name-part><tp:taxon-name-part taxon-name-part-type="species">fructicola</tp:taxon-name-part></tp:taxon-name></italic> in China.</article-title><source>Journal of General Plant Pathology</source><volume>87</volume>: <fpage>259</fpage>–<lpage>263</lpage>. <ext-link xlink:href="10.1007/s10327-021-00999-7" ext-link-type="doi" xlink:type="simple">https://doi.org/10.1007/s10327-021-00999-7</ext-link></mixed-citation></ref><ref id="B201"><mixed-citation xmlns:xlink="http://www.w3.org/1999/xlink" xlink:type="simple"><person-group><name name-style="western"><surname>Wu</surname><given-names>J</given-names></name><name name-style="western"><surname>Wang</surname><given-names>H</given-names></name><name name-style="western"><surname>Fang</surname><given-names>L</given-names></name><name name-style="western"><surname>Xie</surname><given-names>X</given-names></name><name name-style="western"><surname>Wang</surname><given-names>L</given-names></name></person-group> (<year>2021</year>) First report of <italic><tp:taxon-name><tp:taxon-name-part taxon-name-part-type="genus">Colletotrichum</tp:taxon-name-part><tp:taxon-name-part taxon-name-part-type="species">fructicola</tp:taxon-name-part></tp:taxon-name></italic> and <italic><tp:taxon-name><tp:taxon-name-part taxon-name-part-type="genus">Colletotrichum</tp:taxon-name-part><tp:taxon-name-part taxon-name-part-type="species">nymphaeae</tp:taxon-name-part></tp:taxon-name></italic> causing leaf spot on <italic><tp:taxon-name><tp:taxon-name-part taxon-name-part-type="genus">Rubus</tp:taxon-name-part><tp:taxon-name-part taxon-name-part-type="species">corchorifolius</tp:taxon-name-part></tp:taxon-name></italic> in Zhejiang Province, China. Plant Disease 105: 3746. <ext-link xlink:href="10.1094/PDIS-01-21-0198-PDN" ext-link-type="doi" xlink:type="simple">https://doi.org/10.1094/PDIS-01-21-0198-PDN</ext-link></mixed-citation></ref><ref id="B219"><mixed-citation xmlns:xlink="http://www.w3.org/1999/xlink" xlink:type="simple"><person-group><name name-style="western"><surname>Zhao</surname><given-names>J</given-names></name><name name-style="western"><surname>Liu</surname><given-names>T</given-names></name><name name-style="western"><surname>Zhang</surname><given-names>DP</given-names></name><name name-style="western"><surname>Wu</surname><given-names>HL</given-names></name><name name-style="western"><surname>Pan</surname><given-names>LQ</given-names></name><name name-style="western"><surname>Liao</surname><given-names>NY</given-names></name><name name-style="western"><surname>Liu</surname><given-names>WC</given-names></name></person-group> (<year>2021</year>) First report of anthracnose caused by <italic><tp:taxon-name><tp:taxon-name-part taxon-name-part-type="genus">Colletotrichum</tp:taxon-name-part><tp:taxon-name-part taxon-name-part-type="species">siamense</tp:taxon-name-part></tp:taxon-name></italic> and <italic><tp:taxon-name><tp:taxon-name-part taxon-name-part-type="genus">C.</tp:taxon-name-part><tp:taxon-name-part taxon-name-part-type="species">fructicola</tp:taxon-name-part></tp:taxon-name></italic> of <italic><tp:taxon-name><tp:taxon-name-part taxon-name-part-type="genus">Camellia</tp:taxon-name-part><tp:taxon-name-part taxon-name-part-type="species">chrysantha</tp:taxon-name-part></tp:taxon-name></italic> in China. Plant Disease 105: 2020. <ext-link xlink:href="10.1094/PDIS-11-20-2324-PDN" ext-link-type="doi" xlink:type="simple">https://doi.org/10.1094/PDIS-11-20-2324-PDN</ext-link></mixed-citation></ref><ref id="B221"><mixed-citation xmlns:xlink="http://www.w3.org/1999/xlink" xlink:type="simple"><person-group><name name-style="western"><surname>Zheng</surname><given-names>XR</given-names></name><name name-style="western"><surname>Zhang</surname><given-names>MJ</given-names></name><name name-style="western"><surname>Shang</surname><given-names>XL</given-names></name><name name-style="western"><surname>Fang</surname><given-names>SZ</given-names></name><name name-style="western"><surname>Chen</surname><given-names>FM</given-names></name></person-group> (<year>2021</year>) Etiology of <italic><tp:taxon-name><tp:taxon-name-part taxon-name-part-type="genus">Cyclocarya</tp:taxon-name-part><tp:taxon-name-part taxon-name-part-type="species">paliurus</tp:taxon-name-part></tp:taxon-name></italic> Anthracnose in Jiangsu Province, China. Frontiers in Plant Science 11: 613499. <ext-link xlink:href="10.3389/fpls.2020.613499" ext-link-type="doi" xlink:type="simple">https://doi.org/10.3389/fpls.2020.613499</ext-link></mixed-citation></ref><ref id="B27"><mixed-citation xmlns:xlink="http://www.w3.org/1999/xlink" xlink:type="simple"><person-group><name name-style="western"><surname>Chen</surname><given-names>XG</given-names></name><name name-style="western"><surname>Liu</surname><given-names>CL</given-names></name><name name-style="western"><surname>Liu</surname><given-names>JA</given-names></name><name name-style="western"><surname>Zhou</surname><given-names>GY</given-names></name></person-group> (<year>2022</year>) First report of <italic><tp:taxon-name><tp:taxon-name-part taxon-name-part-type="genus">Colletotrichum</tp:taxon-name-part><tp:taxon-name-part taxon-name-part-type="species">fructicola</tp:taxon-name-part></tp:taxon-name></italic> causing anthracnose on <italic><tp:taxon-name><tp:taxon-name-part taxon-name-part-type="genus">Camellia</tp:taxon-name-part><tp:taxon-name-part taxon-name-part-type="species">yuhsienensis</tp:taxon-name-part></tp:taxon-name></italic> in China. Plant Disease 106: 321. <ext-link xlink:href="10.1094/PDIS-04-21-0772-PDN" ext-link-type="doi" xlink:type="simple">https://doi.org/10.1094/PDIS-04-21-0772-PDN</ext-link></mixed-citation></ref><ref id="B44"><mixed-citation xmlns:xlink="http://www.w3.org/1999/xlink" xlink:type="simple"><person-group><name name-style="western"><surname>Duan</surname><given-names>CH</given-names></name><name name-style="western"><surname>Chen</surname><given-names>GY</given-names></name></person-group> (<year>2022</year>) First report of <italic><tp:taxon-name><tp:taxon-name-part taxon-name-part-type="genus">Colletotrichum</tp:taxon-name-part><tp:taxon-name-part taxon-name-part-type="species">fructicola</tp:taxon-name-part></tp:taxon-name></italic> causing anthracnose on Indian jujube (<italic><tp:taxon-name><tp:taxon-name-part taxon-name-part-type="genus">Ziziphus</tp:taxon-name-part><tp:taxon-name-part taxon-name-part-type="species">mauritiana</tp:taxon-name-part></tp:taxon-name></italic>) in Taiwan. Plant Disease 106: 1751. <ext-link xlink:href="10.1094/PDIS-06-21-1337-PDN" ext-link-type="doi" xlink:type="simple">https://doi.org/10.1094/PDIS-06-21-1337-PDN</ext-link></mixed-citation></ref><ref id="B63"><mixed-citation xmlns:xlink="http://www.w3.org/1999/xlink" xlink:type="simple"><person-group><name name-style="western"><surname>Hassan</surname><given-names>O</given-names></name><name name-style="western"><surname>Kim</surname><given-names>JS</given-names></name><name name-style="western"><surname>Romain</surname><given-names>BBND</given-names></name><name name-style="western"><surname>Chang</surname><given-names>T</given-names></name></person-group> (<year>2022</year>) An account of <italic><tp:taxon-name><tp:taxon-name-part taxon-name-part-type="genus">Colletotrichum</tp:taxon-name-part></tp:taxon-name></italic> species associated with anthracnose of <italic><tp:taxon-name><tp:taxon-name-part taxon-name-part-type="genus">Atractylodes</tp:taxon-name-part><tp:taxon-name-part taxon-name-part-type="species">ovata</tp:taxon-name-part></tp:taxon-name></italic> in South Korea based on morphology and molecular data. PLoS ONE 17: e0263084. <ext-link xlink:href="10.1371/JOURNAL.PONE.0263084" ext-link-type="doi" xlink:type="simple">https://doi.org/10.1371/JOURNAL.PONE.0263084</ext-link></mixed-citation></ref><ref id="B66"><mixed-citation xmlns:xlink="http://www.w3.org/1999/xlink" xlink:type="simple"><person-group><name name-style="western"><surname>He</surname><given-names>J</given-names></name><name name-style="western"><surname>Li</surname><given-names>DW</given-names></name><name name-style="western"><surname>Zhu</surname><given-names>YN</given-names></name><name name-style="western"><surname>Si</surname><given-names>YZ</given-names></name><name name-style="western"><surname>Huang</surname><given-names>JH</given-names></name><name name-style="western"><surname>Zhu</surname><given-names>LH</given-names></name><name name-style="western"><surname>Ye</surname><given-names>JR</given-names></name><name name-style="western"><surname>Huang</surname><given-names>L</given-names></name></person-group> (<year>2022</year>) Diversity and pathogenicity of <italic><tp:taxon-name><tp:taxon-name-part taxon-name-part-type="genus">Colletotrichum</tp:taxon-name-part></tp:taxon-name></italic> species causing anthracnose on <italic><tp:taxon-name><tp:taxon-name-part taxon-name-part-type="genus">Cunninghamia</tp:taxon-name-part><tp:taxon-name-part taxon-name-part-type="species">lanceolata.</tp:taxon-name-part></tp:taxon-name></italic> Plant Pathology 71: 1757–1773. <ext-link xlink:href="10.1111/PPA.13611" ext-link-type="doi" xlink:type="simple">https://doi.org/10.1111/PPA.13611</ext-link></mixed-citation></ref><ref id="B75"><mixed-citation xmlns:xlink="http://www.w3.org/1999/xlink" xlink:type="simple"><person-group><name name-style="western"><surname>Huang</surname><given-names>R</given-names></name><name name-style="western"><surname>Gui</surname><given-names>Q</given-names></name><name name-style="western"><surname>Zhang</surname><given-names>Y</given-names></name><name name-style="western"><surname>Sun</surname><given-names>W</given-names></name><name name-style="western"><surname>Tang</surname><given-names>L</given-names></name><name name-style="western"><surname>Huang</surname><given-names>S</given-names></name><name name-style="western"><surname>Guo</surname><given-names>TX</given-names></name><name name-style="western"><surname>Li</surname><given-names>Q</given-names></name><name name-style="western"><surname>Mo</surname><given-names>JY</given-names></name><name name-style="western"><surname>Huang</surname><given-names>H</given-names></name><etal/></person-group> (<year>2022a</year>) <article-title>Identification and observation of infection processes of <italic><tp:taxon-name><tp:taxon-name-part taxon-name-part-type="genus">Colletotrichum</tp:taxon-name-part></tp:taxon-name></italic> species associated with pearl plum anthracnose in Guangxi, China.</article-title><source>Plant Disease</source><volume>106</volume>: <fpage>3154</fpage>–<lpage>3165</lpage>. <ext-link xlink:href="10.1094/PDIS-04-22-0765-RE" ext-link-type="doi" xlink:type="simple">https://doi.org/10.1094/PDIS-04-22-0765-RE</ext-link></mixed-citation></ref><ref id="B76"><mixed-citation xmlns:xlink="http://www.w3.org/1999/xlink" xlink:type="simple"><person-group><name name-style="western"><surname>Huang</surname><given-names>X</given-names></name><name name-style="western"><surname>Wu</surname><given-names>Y</given-names></name><name name-style="western"><surname>Li</surname><given-names>Y</given-names></name><name name-style="western"><surname>Lin</surname><given-names>H</given-names></name><name name-style="western"><surname>Ma</surname><given-names>L</given-names></name><name name-style="western"><surname>Su</surname><given-names>X</given-names></name><name name-style="western"><surname>Zhou</surname><given-names>X</given-names></name></person-group> (<year>2022b</year>) First report of <italic><tp:taxon-name><tp:taxon-name-part taxon-name-part-type="genus">Colletotrichum</tp:taxon-name-part><tp:taxon-name-part taxon-name-part-type="species">fructicola</tp:taxon-name-part></tp:taxon-name></italic> causing anthracnose on <italic><tp:taxon-name><tp:taxon-name-part taxon-name-part-type="genus">Phoebe</tp:taxon-name-part><tp:taxon-name-part taxon-name-part-type="species">sheareri</tp:taxon-name-part></tp:taxon-name></italic> in China. Plant Disease 106: 1994. <ext-link xlink:href="10.1094/PDIS-08-21-1841-PDN" ext-link-type="doi" xlink:type="simple">https://doi.org/10.1094/PDIS-08-21-1841-PDN</ext-link></mixed-citation></ref><ref id="B77"><mixed-citation xmlns:xlink="http://www.w3.org/1999/xlink" xlink:type="simple"><person-group><name name-style="western"><surname>Huang</surname><given-names>L</given-names></name><name name-style="western"><surname>Sheng</surname><given-names>J</given-names></name><name name-style="western"><surname>Song</surname><given-names>W</given-names></name><name name-style="western"><surname>Zheng</surname><given-names>D</given-names></name><name name-style="western"><surname>Song</surname><given-names>S</given-names></name><name name-style="western"><surname>Xu</surname><given-names>X</given-names></name><name name-style="western"><surname>Yu</surname><given-names>J</given-names></name><name name-style="western"><surname>Liu</surname><given-names>Q</given-names></name><name name-style="western"><surname>Liu</surname><given-names>Y</given-names></name><name name-style="western"><surname>Tang</surname><given-names>W</given-names></name></person-group> (<year>2022c</year>) First report of leaf spot caused by <italic><tp:taxon-name><tp:taxon-name-part taxon-name-part-type="genus">Colletotrichum</tp:taxon-name-part><tp:taxon-name-part taxon-name-part-type="species">fructicola</tp:taxon-name-part></tp:taxon-name></italic> on kiwifruit in China. Plant Disease 106: 2760. <ext-link xlink:href="10.1094/PDIS-01-22-0120-PDN" ext-link-type="doi" xlink:type="simple">https://doi.org/10.1094/PDIS-01-22-0120-PDN</ext-link></mixed-citation></ref><ref id="B146"><mixed-citation xmlns:xlink="http://www.w3.org/1999/xlink" xlink:type="simple"><person-group><name name-style="western"><surname>Poti</surname><given-names>T</given-names></name><name name-style="western"><surname>Kisaki</surname><given-names>G</given-names></name><name name-style="western"><surname>Arita</surname><given-names>K</given-names></name><name name-style="western"><surname>Akimitsu</surname><given-names>K</given-names></name></person-group> (<year>2023</year>) <article-title>Identification and characterization of <italic><tp:taxon-name><tp:taxon-name-part taxon-name-part-type="genus">Colletotrichum</tp:taxon-name-part></tp:taxon-name></italic> species causing kiwifruit anthracnose in Kagawa Prefecture, Japan.</article-title><source>Journal of General Plant Pathology</source><volume>89</volume>: <fpage>84</fpage>–<lpage>90</lpage>. <ext-link xlink:href="10.1007/s10327-023-01115-7" ext-link-type="doi" xlink:type="simple">https://doi.org/10.1007/s10327-023-01115-7</ext-link></mixed-citation></ref><ref id="B24"><mixed-citation xmlns:xlink="http://www.w3.org/1999/xlink" xlink:type="simple"><person-group><name name-style="western"><surname>Chang</surname><given-names>J</given-names></name><name name-style="western"><surname>Zhai</surname><given-names>F</given-names></name><name name-style="western"><surname>Zhang</surname><given-names>Y</given-names></name><name name-style="western"><surname>Wang</surname><given-names>D</given-names></name><name name-style="western"><surname>Shu</surname><given-names>J</given-names></name><name name-style="western"><surname>Yao</surname><given-names>X</given-names></name></person-group> (<year>2022</year>) Identification and characterization of <italic><tp:taxon-name><tp:taxon-name-part taxon-name-part-type="genus">Colletotrichum</tp:taxon-name-part><tp:taxon-name-part taxon-name-part-type="species">fioriniae</tp:taxon-name-part></tp:taxon-name></italic> and <italic><tp:taxon-name><tp:taxon-name-part taxon-name-part-type="genus">C.</tp:taxon-name-part><tp:taxon-name-part taxon-name-part-type="species">fructicola</tp:taxon-name-part></tp:taxon-name></italic> that cause anthracnose in pecan. Frontiers in Plant Science 13: 1043750. <ext-link xlink:href="10.3389/fpls.2022.1043750" ext-link-type="doi" xlink:type="simple">https://doi.org/10.3389/fpls.2022.1043750</ext-link></mixed-citation></ref><ref id="B106"><mixed-citation xmlns:xlink="http://www.w3.org/1999/xlink" xlink:type="simple"><person-group><name name-style="western"><surname>Li</surname><given-names>J</given-names></name><name name-style="western"><surname>Qiu</surname><given-names>F</given-names></name><name name-style="western"><surname>Xie</surname><given-names>CP</given-names></name><name name-style="western"><surname>Zhang</surname><given-names>C</given-names></name><name name-style="western"><surname>Li</surname><given-names>X</given-names></name></person-group> (<year>2023b</year>) First report of <italic><tp:taxon-name><tp:taxon-name-part taxon-name-part-type="genus">Colletotrichum</tp:taxon-name-part><tp:taxon-name-part taxon-name-part-type="species">fructicola</tp:taxon-name-part></tp:taxon-name></italic> causing anthracnose on macadamia in China. Plant Disease 107: 1230. <ext-link xlink:href="10.1094/PDIS-06-22-1376-PDN" ext-link-type="doi" xlink:type="simple">https://doi.org/10.1094/PDIS-06-22-1376-PDN</ext-link></mixed-citation></ref><ref id="B104"><mixed-citation xmlns:xlink="http://www.w3.org/1999/xlink" xlink:type="simple"><person-group><name name-style="western"><surname>Li</surname><given-names>P</given-names></name><name name-style="western"><surname>Zhu</surname><given-names>JZ</given-names></name><name name-style="western"><surname>Li</surname><given-names>XG</given-names></name><name name-style="western"><surname>Zhong</surname><given-names>J</given-names></name></person-group> (<year>2022b</year>) Identification and characterization of <italic><tp:taxon-name><tp:taxon-name-part taxon-name-part-type="genus">Colletotrichum</tp:taxon-name-part><tp:taxon-name-part taxon-name-part-type="species">fructicola</tp:taxon-name-part></tp:taxon-name></italic> and <italic><tp:taxon-name><tp:taxon-name-part taxon-name-part-type="genus">Colletotrichum</tp:taxon-name-part><tp:taxon-name-part taxon-name-part-type="species">siamense</tp:taxon-name-part></tp:taxon-name></italic> causing anthracnose on luffa sponge gourd in China. Plants 11: 1537. <ext-link xlink:href="10.3390/plants11121537" ext-link-type="doi" xlink:type="simple">https://doi.org/10.3390/plants11121537</ext-link></mixed-citation></ref><ref id="B150"><mixed-citation xmlns:xlink="http://www.w3.org/1999/xlink" xlink:type="simple"><person-group><name name-style="western"><surname>Qiu</surname><given-names>L</given-names></name><name name-style="western"><surname>Liu</surname><given-names>J</given-names></name><name name-style="western"><surname>Kuang</surname><given-names>W</given-names></name><name name-style="western"><surname>Cui</surname><given-names>R</given-names></name><name name-style="western"><surname>Zhang</surname><given-names>L</given-names></name><name name-style="western"><surname>Ma</surname><given-names>J</given-names></name></person-group> (<year>2022</year>) First report of anthracnose caused by <italic><tp:taxon-name><tp:taxon-name-part taxon-name-part-type="genus">Colletotrichum</tp:taxon-name-part><tp:taxon-name-part taxon-name-part-type="species">fructicola</tp:taxon-name-part></tp:taxon-name></italic> on <italic><tp:taxon-name><tp:taxon-name-part taxon-name-part-type="genus">Loropetalum</tp:taxon-name-part><tp:taxon-name-part taxon-name-part-type="species">chinense</tp:taxon-name-part></tp:taxon-name></italic> in China. Plant Disease 106: 1994. <ext-link xlink:href="10.1094/PDIS-07-21-1531-PDN" ext-link-type="doi" xlink:type="simple">https://doi.org/10.1094/PDIS-07-21-1531-PDN</ext-link></mixed-citation></ref><ref id="B176"><mixed-citation xmlns:xlink="http://www.w3.org/1999/xlink" xlink:type="simple"><person-group><name name-style="western"><surname>Tang</surname><given-names>Z</given-names></name><name name-style="western"><surname>Lou</surname><given-names>J</given-names></name><name name-style="western"><surname>He</surname><given-names>L</given-names></name><name name-style="western"><surname>Wang</surname><given-names>Q</given-names></name><name name-style="western"><surname>Chen</surname><given-names>L</given-names></name><name name-style="western"><surname>Zhong</surname><given-names>X</given-names></name><name name-style="western"><surname>Wu</surname><given-names>C</given-names></name><name name-style="western"><surname>Zhang</surname><given-names>L</given-names></name><name name-style="western"><surname>Wang</surname><given-names>ZQ</given-names></name></person-group> (<year>2022</year>) First report of <italic><tp:taxon-name><tp:taxon-name-part taxon-name-part-type="genus">Colletotrichum</tp:taxon-name-part><tp:taxon-name-part taxon-name-part-type="species">fructicola</tp:taxon-name-part></tp:taxon-name></italic> causing anthracnose on cherry (<italic><tp:taxon-name><tp:taxon-name-part taxon-name-part-type="genus">Prunus</tp:taxon-name-part><tp:taxon-name-part taxon-name-part-type="species">avium</tp:taxon-name-part></tp:taxon-name></italic>) in China. Plant Disease 106: 317. <ext-link xlink:href="10.1094/PDIS-03-21-0544-PDN" ext-link-type="doi" xlink:type="simple">https://doi.org/10.1094/PDIS-03-21-0544-PDN</ext-link></mixed-citation></ref><ref id="B196"><mixed-citation xmlns:xlink="http://www.w3.org/1999/xlink" xlink:type="simple"><person-group><name name-style="western"><surname>Wang</surname><given-names>S</given-names></name><name name-style="western"><surname>Huang</surname><given-names>J</given-names></name><name name-style="western"><surname>Zheng</surname><given-names>M</given-names></name><name name-style="western"><surname>Wang</surname><given-names>Y</given-names></name><name name-style="western"><surname>Yuan</surname><given-names>Q</given-names></name><name name-style="western"><surname>Gao</surname><given-names>Q</given-names></name><name name-style="western"><surname>Zhou</surname><given-names>H</given-names></name></person-group> (<year>2022</year>) First report of anthracnose on <italic><tp:taxon-name><tp:taxon-name-part taxon-name-part-type="genus">Bletilla</tp:taxon-name-part><tp:taxon-name-part taxon-name-part-type="species">striata</tp:taxon-name-part></tp:taxon-name></italic> caused by <italic><tp:taxon-name><tp:taxon-name-part taxon-name-part-type="genus">Colletotrichum</tp:taxon-name-part><tp:taxon-name-part taxon-name-part-type="species">fructicola</tp:taxon-name-part></tp:taxon-name></italic> in China. Plant Disease 106: 756. <ext-link xlink:href="10.1094/PDIS-05-21-1008-PDN" ext-link-type="doi" xlink:type="simple">https://doi.org/10.1094/PDIS-05-21-1008-PDN</ext-link></mixed-citation></ref><ref id="B210"><mixed-citation xmlns:xlink="http://www.w3.org/1999/xlink" xlink:type="simple"><person-group><name name-style="western"><surname>Yu</surname><given-names>L</given-names></name><name name-style="western"><surname>Lan</surname><given-names>G</given-names></name><name name-style="western"><surname>Yang</surname><given-names>Y</given-names></name><name name-style="western"><surname>Tang</surname><given-names>Y</given-names></name><name name-style="western"><surname>Li</surname><given-names>Z</given-names></name><name name-style="western"><surname>She</surname><given-names>X</given-names></name><name name-style="western"><surname>He</surname><given-names>Z</given-names></name></person-group> (<year>2022a</year>) First report of anthracnose caused by <italic><tp:taxon-name><tp:taxon-name-part taxon-name-part-type="genus">Colletotrichum</tp:taxon-name-part><tp:taxon-name-part taxon-name-part-type="species">fructicola</tp:taxon-name-part></tp:taxon-name></italic> on <italic><tp:taxon-name><tp:taxon-name-part taxon-name-part-type="genus">Brassica</tp:taxon-name-part><tp:taxon-name-part taxon-name-part-type="species">parachinensis</tp:taxon-name-part></tp:taxon-name></italic> in China. Crop Protection (Guildford, Surrey) 154: 105842. <ext-link xlink:href="10.1016/j.cropro.2021.105842" ext-link-type="doi" xlink:type="simple">https://doi.org/10.1016/j.cropro.2021.105842</ext-link></mixed-citation></ref><ref id="B211"><mixed-citation xmlns:xlink="http://www.w3.org/1999/xlink" xlink:type="simple"><person-group><name name-style="western"><surname>Yu</surname><given-names>L</given-names></name><name name-style="western"><surname>Lyu</surname><given-names>C</given-names></name><name name-style="western"><surname>Tang</surname><given-names>Y</given-names></name><name name-style="western"><surname>Lan</surname><given-names>G</given-names></name><name name-style="western"><surname>Li</surname><given-names>Z</given-names></name><name name-style="western"><surname>She</surname><given-names>X</given-names></name><name name-style="western"><surname>He</surname><given-names>Z</given-names></name></person-group> (<year>2022b</year>) <article-title>Anthracnose: A new leaf disease on <italic><tp:taxon-name><tp:taxon-name-part taxon-name-part-type="genus">Radermachera</tp:taxon-name-part><tp:taxon-name-part taxon-name-part-type="species">sinica</tp:taxon-name-part></tp:taxon-name></italic> (China doll) in China.</article-title><source>Plant Disease</source><volume>106</volume>: <fpage>304</fpage>–<lpage>2309</lpage>. <ext-link xlink:href="10.1094/PDIS-01-22-0072-SC" ext-link-type="doi" xlink:type="simple">https://doi.org/10.1094/PDIS-01-22-0072-SC</ext-link></mixed-citation></ref><ref id="B56"><mixed-citation xmlns:xlink="http://www.w3.org/1999/xlink" xlink:type="simple"><person-group><name name-style="western"><surname>Gong</surname><given-names>J</given-names></name><name name-style="western"><surname>Sun</surname><given-names>D</given-names></name><name name-style="western"><surname>Bian</surname><given-names>N</given-names></name><name name-style="western"><surname>Wang</surname><given-names>R</given-names></name><name name-style="western"><surname>Wang</surname><given-names>X</given-names></name><name name-style="western"><surname>Wang</surname><given-names>X</given-names></name></person-group> (<year>2023</year>) First report of <italic><tp:taxon-name><tp:taxon-name-part taxon-name-part-type="genus">Colletotrichum</tp:taxon-name-part><tp:taxon-name-part taxon-name-part-type="species">fructicola</tp:taxon-name-part></tp:taxon-name></italic> causing anthracnose on peanut (<italic><tp:taxon-name><tp:taxon-name-part taxon-name-part-type="genus">Arachis</tp:taxon-name-part><tp:taxon-name-part taxon-name-part-type="species">hypogaea</tp:taxon-name-part></tp:taxon-name></italic>) in China. Plant Disease 107: 2879. <ext-link xlink:href="10.1094/PDIS-10-22-2480-PDN" ext-link-type="doi" xlink:type="simple">https://doi.org/10.1094/PDIS-10-22-2480-PDN</ext-link></mixed-citation></ref><ref id="B67"><mixed-citation xmlns:xlink="http://www.w3.org/1999/xlink" xlink:type="simple"><person-group><name name-style="western"><surname>He</surname><given-names>J</given-names></name><name name-style="western"><surname>Li</surname><given-names>DW</given-names></name><name name-style="western"><surname>Bian</surname><given-names>JY</given-names></name><name name-style="western"><surname>Zhu</surname><given-names>LH</given-names></name><name name-style="western"><surname>Huang</surname><given-names>L</given-names></name></person-group> (<year>2023</year>) <article-title>Unravelling species diversity and pathogenicity of <italic><tp:taxon-name><tp:taxon-name-part taxon-name-part-type="genus">Colletotrichum</tp:taxon-name-part></tp:taxon-name></italic> associated with anthracnose on <italic><tp:taxon-name><tp:taxon-name-part taxon-name-part-type="genus">Osmanthus</tp:taxon-name-part><tp:taxon-name-part taxon-name-part-type="species">fragrans</tp:taxon-name-part></tp:taxon-name></italic> in Quanjiao, China.</article-title><source>Plant Disease</source><volume>107</volume>: <fpage>350</fpage>–<lpage>362</lpage>. <ext-link xlink:href="10.1094/PDIS-04-22-0810-RE" ext-link-type="doi" xlink:type="simple">https://doi.org/10.1094/PDIS-04-22-0810-RE</ext-link></mixed-citation></ref><ref id="B170"><mixed-citation xmlns:xlink="http://www.w3.org/1999/xlink" xlink:type="simple"><person-group><name name-style="western"><surname>Sui</surname><given-names>XN</given-names></name><name name-style="western"><surname>Guo</surname><given-names>MJ</given-names></name><name name-style="western"><surname>Wang</surname><given-names>QT</given-names></name><name name-style="western"><surname>Wang</surname><given-names>HQ</given-names></name><name name-style="western"><surname>Zhou</surname><given-names>H</given-names></name><name name-style="western"><surname>Huang</surname><given-names>XB</given-names></name><name name-style="western"><surname>Yu</surname><given-names>ZF</given-names></name><name name-style="western"><surname>Hou</surname><given-names>CL</given-names></name></person-group> (<year>2024</year>) <article-title>Taxonomy and phylogeny of <italic><tp:taxon-name><tp:taxon-name-part taxon-name-part-type="genus">Colletotrichum</tp:taxon-name-part></tp:taxon-name></italic> on important forest plants in China.</article-title><source>Mycosphere</source><volume>15</volume>: <fpage>4569</fpage>–<lpage>4743</lpage>. <ext-link xlink:href="10.5943/mycosphere/15/1/19" ext-link-type="doi" xlink:type="simple">https://doi.org/10.5943/mycosphere/15/1/19</ext-link></mixed-citation></ref><ref id="B99"><mixed-citation xmlns:xlink="http://www.w3.org/1999/xlink" xlink:type="simple"><person-group><name name-style="western"><surname>Li</surname><given-names>S</given-names></name><name name-style="western"><surname>Zhang</surname><given-names>W</given-names></name></person-group> (<year>2023</year>) Postharvest anthracnose of carambola (<italic><tp:taxon-name><tp:taxon-name-part taxon-name-part-type="genus">Averrhoa</tp:taxon-name-part><tp:taxon-name-part taxon-name-part-type="species">carambola</tp:taxon-name-part></tp:taxon-name></italic>) caused by <italic><tp:taxon-name><tp:taxon-name-part taxon-name-part-type="genus">Colletotrichum</tp:taxon-name-part><tp:taxon-name-part taxon-name-part-type="species">fructicola</tp:taxon-name-part></tp:taxon-name></italic> in China. Plant Disease 107: 1234. <ext-link xlink:href="10.1094/PDIS-07-22-1612-PDN" ext-link-type="doi" xlink:type="simple">https://doi.org/10.1094/PDIS-07-22-1612-PDN</ext-link></mixed-citation></ref><ref id="B124"><mixed-citation xmlns:xlink="http://www.w3.org/1999/xlink" xlink:type="simple"><person-group><name name-style="western"><surname>Ma</surname><given-names>J</given-names></name><name name-style="western"><surname>Xue</surname><given-names>Q</given-names></name><name name-style="western"><surname>Min</surname><given-names>LJ</given-names></name><name name-style="western"><surname>Zhang</surname><given-names>LQ</given-names></name></person-group> (<year>2023</year>) First report of <italic><tp:taxon-name><tp:taxon-name-part taxon-name-part-type="genus">Colletotrichum</tp:taxon-name-part><tp:taxon-name-part taxon-name-part-type="species">fructicola</tp:taxon-name-part></tp:taxon-name></italic> causing anthracnose on <italic><tp:taxon-name><tp:taxon-name-part taxon-name-part-type="genus">Carya</tp:taxon-name-part><tp:taxon-name-part taxon-name-part-type="species">cathayensis</tp:taxon-name-part></tp:taxon-name></italic> in China. Plant Disease 107: 2253. <ext-link xlink:href="10.1094/PDIS-10-22-2483-PDN" ext-link-type="doi" xlink:type="simple">https://doi.org/10.1094/PDIS-10-22-2483-PDN</ext-link></mixed-citation></ref><ref id="B177"><mixed-citation xmlns:xlink="http://www.w3.org/1999/xlink" xlink:type="simple"><person-group><name name-style="western"><surname>Tang</surname><given-names>XY</given-names></name><name name-style="western"><surname>Zhou</surname><given-names>ZC</given-names></name><name name-style="western"><surname>Hu</surname><given-names>S</given-names></name><name name-style="western"><surname>Zhu</surname><given-names>WY</given-names></name><name name-style="western"><surname>Wu</surname><given-names>XP</given-names></name><name name-style="western"><surname>Ding</surname><given-names>HX</given-names></name><name name-style="western"><surname>Peng</surname><given-names>LJ</given-names></name></person-group> (<year>2023</year>) First report of anthracnose on <italic><tp:taxon-name><tp:taxon-name-part taxon-name-part-type="genus">Tetrapanax</tp:taxon-name-part><tp:taxon-name-part taxon-name-part-type="species">papyrifer</tp:taxon-name-part></tp:taxon-name></italic> caused by <italic><tp:taxon-name><tp:taxon-name-part taxon-name-part-type="genus">Colletotrichum</tp:taxon-name-part><tp:taxon-name-part taxon-name-part-type="species">fructicola</tp:taxon-name-part></tp:taxon-name></italic> in China. Plant Disease 107: 2246. <ext-link xlink:href="10.1094/PDIS-10-22-2366-PDN" ext-link-type="doi" xlink:type="simple">https://doi.org/10.1094/PDIS-10-22-2366-PDN</ext-link></mixed-citation></ref><ref id="B204"><mixed-citation xmlns:xlink="http://www.w3.org/1999/xlink" xlink:type="simple"><person-group><name name-style="western"><surname>Xu</surname><given-names>MT</given-names></name><name name-style="western"><surname>Li</surname><given-names>P</given-names></name><name name-style="western"><surname>Meng</surname><given-names>HB</given-names></name><name name-style="western"><surname>Liu</surname><given-names>JF</given-names></name><name name-style="western"><surname>Wu</surname><given-names>XL</given-names></name><name name-style="western"><surname>Gong</surname><given-names>GS</given-names></name><name name-style="western"><surname>Chen</surname><given-names>H</given-names></name><name name-style="western"><surname>Shang</surname><given-names>J</given-names></name><name name-style="western"><surname>Yang</surname><given-names>WY</given-names></name><name name-style="western"><surname>Chang</surname><given-names>XL</given-names></name></person-group> (<year>2023</year>) First report of <italic><tp:taxon-name><tp:taxon-name-part taxon-name-part-type="genus">Colletotrichum</tp:taxon-name-part><tp:taxon-name-part taxon-name-part-type="species">fructicola</tp:taxon-name-part></tp:taxon-name></italic> causing anthracnose on <italic><tp:taxon-name><tp:taxon-name-part taxon-name-part-type="genus">Glycine</tp:taxon-name-part><tp:taxon-name-part taxon-name-part-type="species">max</tp:taxon-name-part></tp:taxon-name></italic> in China. Plant Disease 107: 2240. <ext-link xlink:href="10.1094/PDIS-09-22-2222-PDN" ext-link-type="doi" xlink:type="simple">https://doi.org/10.1094/PDIS-09-22-2222-PDN</ext-link></mixed-citation></ref><ref id="B159"><mixed-citation xmlns:xlink="http://www.w3.org/1999/xlink" xlink:type="simple"><person-group><name name-style="western"><surname>Serrato-Diaz</surname><given-names>LM</given-names></name><name name-style="western"><surname>Rivera-Vargas</surname><given-names>LI</given-names></name><name name-style="western"><surname>Goenaga</surname><given-names>R</given-names></name><name name-style="western"><surname>Navarro</surname><given-names>ED</given-names></name><name name-style="western"><surname>French-Monar</surname><given-names>RD</given-names></name></person-group> (<year>2017</year>) First report of <italic><tp:taxon-name><tp:taxon-name-part taxon-name-part-type="genus">Colletotrichum</tp:taxon-name-part><tp:taxon-name-part taxon-name-part-type="species">fructicola</tp:taxon-name-part></tp:taxon-name></italic> and <italic><tp:taxon-name><tp:taxon-name-part taxon-name-part-type="genus">C.</tp:taxon-name-part><tp:taxon-name-part taxon-name-part-type="species">queenslandicum</tp:taxon-name-part></tp:taxon-name></italic> causing fruit rot of rambutan (<italic><tp:taxon-name><tp:taxon-name-part taxon-name-part-type="genus">Nephelium</tp:taxon-name-part><tp:taxon-name-part taxon-name-part-type="species">lappaceum</tp:taxon-name-part></tp:taxon-name></italic>). Plant Disease 101: 1043. <ext-link xlink:href="10.1094/PDIS-11-16-1557-PDN" ext-link-type="doi" xlink:type="simple">https://doi.org/10.1094/PDIS-11-16-1557-PDN</ext-link></mixed-citation></ref><ref id="B47"><mixed-citation xmlns:xlink="http://www.w3.org/1999/xlink" xlink:type="simple"><person-group><name name-style="western"><surname>Fan</surname><given-names>R</given-names></name><name name-style="western"><surname>Xie</surname><given-names>D</given-names></name><name name-style="western"><surname>Nie</surname><given-names>M</given-names></name><name name-style="western"><surname>Long</surname><given-names>Y</given-names></name><name name-style="western"><surname>Zhao</surname><given-names>Z</given-names></name></person-group> (<year>2022</year>) Identification and first report of <italic><tp:taxon-name><tp:taxon-name-part taxon-name-part-type="genus">Colletotrichum</tp:taxon-name-part><tp:taxon-name-part taxon-name-part-type="species">fructicola</tp:taxon-name-part></tp:taxon-name></italic> causing fruit rot on <italic><tp:taxon-name><tp:taxon-name-part taxon-name-part-type="genus">Ziziphus</tp:taxon-name-part><tp:taxon-name-part taxon-name-part-type="species">mauritiana</tp:taxon-name-part></tp:taxon-name></italic> in China. Plant Disease 106: 2751. <ext-link xlink:href="10.1094/PDIS-12-21-2707-PDN" ext-link-type="doi" xlink:type="simple">https://doi.org/10.1094/PDIS-12-21-2707-PDN</ext-link></mixed-citation></ref><ref id="B45"><mixed-citation xmlns:xlink="http://www.w3.org/1999/xlink" xlink:type="simple"><person-group><name name-style="western"><surname>Echeverrigaray</surname><given-names>S</given-names></name><name name-style="western"><surname>Scariot</surname><given-names>FJ</given-names></name><name name-style="western"><surname>Fontanella</surname><given-names>G</given-names></name><name name-style="western"><surname>Favaron</surname><given-names>F</given-names></name><name name-style="western"><surname>Sella</surname><given-names>L</given-names></name><name name-style="western"><surname>Santos</surname><given-names>MC</given-names></name><name name-style="western"><surname>Schwambach</surname><given-names>J</given-names></name><name name-style="western"><surname>Pedrotti</surname><given-names>C</given-names></name><name name-style="western"><surname>Delamare</surname><given-names>APL</given-names></name></person-group> (<year>2020</year>) <article-title><italic><tp:taxon-name><tp:taxon-name-part taxon-name-part-type="genus">Colletotrichum</tp:taxon-name-part></tp:taxon-name></italic> species causing grape ripe rot disease in <italic><tp:taxon-name><tp:taxon-name-part taxon-name-part-type="genus">Vitis</tp:taxon-name-part><tp:taxon-name-part taxon-name-part-type="species">labrusca</tp:taxon-name-part></tp:taxon-name></italic> and <italic><tp:taxon-name><tp:taxon-name-part taxon-name-part-type="genus">V.</tp:taxon-name-part><tp:taxon-name-part taxon-name-part-type="species">vinifera</tp:taxon-name-part></tp:taxon-name></italic> varieties in the highlands of southern Brazil.</article-title><source>Plant Pathology</source><volume>69</volume>: <fpage>1504</fpage>–<lpage>1512</lpage>. <ext-link xlink:href="10.1111/ppa.13240" ext-link-type="doi" xlink:type="simple">https://doi.org/10.1111/ppa.13240</ext-link></mixed-citation></ref><ref id="B48"><mixed-citation xmlns:xlink="http://www.w3.org/1999/xlink" xlink:type="simple"><person-group><name name-style="western"><surname>Fu</surname><given-names>DD</given-names></name><name name-style="western"><surname>Wang</surname><given-names>W</given-names></name><name name-style="western"><surname>Qin</surname><given-names>RF</given-names></name><name name-style="western"><surname>Zhang</surname><given-names>R</given-names></name><name name-style="western"><surname>Sunb</surname><given-names>GY</given-names></name><name name-style="western"><surname>Gleason</surname><given-names>ML</given-names></name></person-group> (<year>2013</year>) <article-title><italic><tp:taxon-name><tp:taxon-name-part taxon-name-part-type="genus">Colletotrichum</tp:taxon-name-part><tp:taxon-name-part taxon-name-part-type="species">fructicola</tp:taxon-name-part></tp:taxon-name></italic>, first record of bitter rot of apple in China.</article-title><source>Mycotaxon</source><volume>126</volume>: <fpage>23</fpage>–<lpage>30</lpage>. <ext-link xlink:href="10.5248/126.23" ext-link-type="doi" xlink:type="simple">https://doi.org/10.5248/126.23</ext-link></mixed-citation></ref><ref id="B133"><mixed-citation xmlns:xlink="http://www.w3.org/1999/xlink" xlink:type="simple"><person-group><name name-style="western"><surname>Munir</surname><given-names>M</given-names></name><name name-style="western"><surname>Amsden</surname><given-names>B</given-names></name><name name-style="western"><surname>Dixon</surname><given-names>E</given-names></name><name name-style="western"><surname>Vaillancourt</surname><given-names>L</given-names></name><name name-style="western"><surname>Gauthier</surname><given-names>NW</given-names></name></person-group> (<year>2016</year>) <article-title>Characterization of <italic><tp:taxon-name><tp:taxon-name-part taxon-name-part-type="genus">Colletotrichum</tp:taxon-name-part></tp:taxon-name></italic> species causing bitter rot of apple in Kentucky orchards.</article-title><source>Plant Disease</source><volume>100</volume>: <fpage>2194</fpage>–<lpage>2203</lpage>. <ext-link xlink:href="10.1094/PDIS-10-15-1144-RE" ext-link-type="doi" xlink:type="simple">https://doi.org/10.1094/PDIS-10-15-1144-RE</ext-link></mixed-citation></ref><ref id="B183"><mixed-citation xmlns:xlink="http://www.w3.org/1999/xlink" xlink:type="simple"><person-group><name name-style="western"><surname>Velho</surname><given-names>AC</given-names></name><name name-style="western"><surname>Alaniz</surname><given-names>S</given-names></name><name name-style="western"><surname>Casanova</surname><given-names>L</given-names></name><name name-style="western"><surname>Mondino</surname><given-names>P</given-names></name><name name-style="western"><surname>Stadnik</surname><given-names>MJ</given-names></name></person-group> (<year>2015</year>) <article-title>New insights into the characterization of <italic><tp:taxon-name><tp:taxon-name-part taxon-name-part-type="genus">Colletotrichum</tp:taxon-name-part></tp:taxon-name></italic> species associated with apple diseases in southern Brazil and Uruguay.</article-title><source>Fungal Biology</source><volume>119</volume>: <fpage>229</fpage>–<lpage>244</lpage>. <ext-link xlink:href="10.1016/j.funbio.2014.12.009" ext-link-type="doi" xlink:type="simple">https://doi.org/10.1016/j.funbio.2014.12.009</ext-link></mixed-citation></ref><ref id="B184"><mixed-citation xmlns:xlink="http://www.w3.org/1999/xlink" xlink:type="simple"><person-group><name name-style="western"><surname>Velho</surname><given-names>A</given-names></name><name name-style="western"><surname>Mondino</surname><given-names>P</given-names></name><name name-style="western"><surname>Stadnik</surname><given-names>MJ</given-names></name></person-group> (<year>2018</year>) <article-title>Extracellular enzymes of <italic><tp:taxon-name><tp:taxon-name-part taxon-name-part-type="genus">Colletotrichum</tp:taxon-name-part><tp:taxon-name-part taxon-name-part-type="species">fructicola</tp:taxon-name-part></tp:taxon-name></italic> isolates associated with apple bitter rot and <tp:taxon-name><tp:taxon-name-part taxon-name-part-type="species">Glomerella</tp:taxon-name-part></tp:taxon-name> leaf spot.</article-title><source>Mycology</source><volume>9</volume>: <fpage>145</fpage>–<lpage>154</lpage>. <ext-link xlink:href="10.1080/21501203.2018.1464525" ext-link-type="doi" xlink:type="simple">https://doi.org/10.1080/21501203.2018.1464525</ext-link></mixed-citation></ref><ref id="B185"><mixed-citation xmlns:xlink="http://www.w3.org/1999/xlink" xlink:type="simple"><person-group><name name-style="western"><surname>Velho</surname><given-names>A</given-names></name><name name-style="western"><surname>Stadnik</surname><given-names>MJ</given-names></name><name name-style="western"><surname>Wallhead</surname><given-names>M</given-names></name></person-group> (<year>2019</year>) <article-title>Unraveling <italic><tp:taxon-name><tp:taxon-name-part taxon-name-part-type="genus">Colletotrichum</tp:taxon-name-part></tp:taxon-name></italic> species associated with <tp:taxon-name><tp:taxon-name-part taxon-name-part-type="species">Glomerella</tp:taxon-name-part></tp:taxon-name> leaf spot of apple.</article-title><source>Tropical Plant Pathology</source><volume>44</volume>: <fpage>197</fpage>–<lpage>204</lpage>. <ext-link xlink:href="10.1007/s40858-018-0261-x" ext-link-type="doi" xlink:type="simple">https://doi.org/10.1007/s40858-018-0261-x</ext-link></mixed-citation></ref><ref id="B132"><mixed-citation xmlns:xlink="http://www.w3.org/1999/xlink" xlink:type="simple"><person-group><name name-style="western"><surname>Moreira</surname><given-names>RR</given-names></name><name name-style="western"><surname>Peres</surname><given-names>NA</given-names></name><name name-style="western"><surname>May De Mio</surname><given-names>LL</given-names></name></person-group> (<year>2019</year>) <article-title><italic><tp:taxon-name><tp:taxon-name-part taxon-name-part-type="genus">Colletotrichum</tp:taxon-name-part><tp:taxon-name-part taxon-name-part-type="species">acutatum</tp:taxon-name-part></tp:taxon-name></italic> and <italic><tp:taxon-name><tp:taxon-name-part taxon-name-part-type="genus">C.</tp:taxon-name-part><tp:taxon-name-part taxon-name-part-type="species">gloeosporioides</tp:taxon-name-part></tp:taxon-name></italic> species complexes associated with apple in Brazil.</article-title><source>Plant Disease</source><volume>103</volume>: <fpage>268</fpage>–<lpage>275</lpage>. <ext-link xlink:href="10.1094/PDIS-07-18-1187-RE" ext-link-type="doi" xlink:type="simple">https://doi.org/10.1094/PDIS-07-18-1187-RE</ext-link></mixed-citation></ref><ref id="B2"><mixed-citation xmlns:xlink="http://www.w3.org/1999/xlink" xlink:type="simple"><person-group><name name-style="western"><surname>Alaniz</surname><given-names>S</given-names></name><name name-style="western"><surname>Hernández</surname><given-names>L</given-names></name><name name-style="western"><surname>Mondino</surname><given-names>P</given-names></name></person-group> (<year>2015</year>) <article-title><italic><tp:taxon-name><tp:taxon-name-part taxon-name-part-type="genus">Colletotrichum</tp:taxon-name-part><tp:taxon-name-part taxon-name-part-type="species">fructicola</tp:taxon-name-part></tp:taxon-name></italic> is the dominant and one of the most aggressive species causing bitter rot of apple in Uruguay.</article-title><source>Tropical Plant Pathology</source><volume>40</volume>: <fpage>265</fpage>–<lpage>274</lpage>. <ext-link xlink:href="10.1007/s40858-015-0025-9" ext-link-type="doi" xlink:type="simple">https://doi.org/10.1007/s40858-015-0025-9</ext-link></mixed-citation></ref><ref id="B209"><mixed-citation xmlns:xlink="http://www.w3.org/1999/xlink" xlink:type="simple"><person-group><name name-style="western"><surname>Yokosawa</surname><given-names>S</given-names></name><name name-style="western"><surname>Eguchi</surname><given-names>N</given-names></name><name name-style="western"><surname>Kondo</surname><given-names>KI</given-names></name><name name-style="western"><surname>Sato</surname><given-names>T</given-names></name></person-group> (<year>2017</year>) <article-title>Phylogenetic relationship and fungicide sensitivity of members of the <italic><tp:taxon-name><tp:taxon-name-part taxon-name-part-type="genus">Colletotrichum</tp:taxon-name-part><tp:taxon-name-part taxon-name-part-type="species">gloeosporioides</tp:taxon-name-part></tp:taxon-name></italic> species complex from apple.</article-title><source>Journal of General Plant Pathology</source><volume>83</volume>: <fpage>291</fpage>–<lpage>298</lpage>. <ext-link xlink:href="10.1007/s10327-017-0732-9" ext-link-type="doi" xlink:type="simple">https://doi.org/10.1007/s10327-017-0732-9</ext-link></mixed-citation></ref><ref id="B142"><mixed-citation xmlns:xlink="http://www.w3.org/1999/xlink" xlink:type="simple"><person-group><name name-style="western"><surname>Oo</surname><given-names>MM</given-names></name><name name-style="western"><surname>Yoon</surname><given-names>HY</given-names></name><name name-style="western"><surname>Jang</surname><given-names>HA</given-names></name><name name-style="western"><surname>Oh</surname><given-names>SK</given-names></name></person-group> (<year>2018</year>) <article-title>Identification and characterization of <italic><tp:taxon-name><tp:taxon-name-part taxon-name-part-type="genus">Colletotrichum</tp:taxon-name-part></tp:taxon-name></italic> species associated with bitter rot disease of apple in South Korea.</article-title><source>Plant Pathology</source><volume>34</volume>: <fpage>480</fpage>–<lpage>489</lpage>. <ext-link xlink:href="10.5423/PPJ.FT.10.2018.0201" ext-link-type="doi" xlink:type="simple">https://doi.org/10.5423/PPJ.FT.10.2018.0201</ext-link></mixed-citation></ref><ref id="B145"><mixed-citation xmlns:xlink="http://www.w3.org/1999/xlink" xlink:type="simple"><person-group><name name-style="western"><surname>Park</surname><given-names>MS</given-names></name><name name-style="western"><surname>Kim</surname><given-names>BR</given-names></name><name name-style="western"><surname>Park</surname><given-names>IH</given-names></name><name name-style="western"><surname>Hahm</surname><given-names>SS</given-names></name></person-group> (<year>2018</year>) First report of two <italic><tp:taxon-name><tp:taxon-name-part taxon-name-part-type="genus">Colletotrichum</tp:taxon-name-part></tp:taxon-name></italic> species associated with bitter rot on apple fruit in Korea – <italic><tp:taxon-name><tp:taxon-name-part taxon-name-part-type="genus">C.</tp:taxon-name-part><tp:taxon-name-part taxon-name-part-type="species">fructicola</tp:taxon-name-part></tp:taxon-name></italic> and <italic><tp:taxon-name><tp:taxon-name-part taxon-name-part-type="genus">C.</tp:taxon-name-part><tp:taxon-name-part taxon-name-part-type="species">siamense.</tp:taxon-name-part></tp:taxon-name></italic> Journal of Plant Pathology 46: 154–158. <ext-link xlink:href="10.1080/12298093.2018.1478220" ext-link-type="doi" xlink:type="simple">https://doi.org/10.1080/12298093.2018.1478220</ext-link></mixed-citation></ref><ref id="B137"><mixed-citation xmlns:xlink="http://www.w3.org/1999/xlink" xlink:type="simple"><person-group><name name-style="western"><surname>Nodet</surname><given-names>P</given-names></name><name name-style="western"><surname>Chalopin</surname><given-names>M</given-names></name><name name-style="western"><surname>Crété</surname><given-names>X</given-names></name><name name-style="western"><surname>Baroncelli</surname><given-names>R</given-names></name><name name-style="western"><surname>Le Floch</surname><given-names>G</given-names></name></person-group> (<year>2019</year>) First report of <italic><tp:taxon-name><tp:taxon-name-part taxon-name-part-type="genus">Colletotrichum</tp:taxon-name-part><tp:taxon-name-part taxon-name-part-type="species">fructicola</tp:taxon-name-part></tp:taxon-name></italic> causing apple bitter rot in Europe. Plant Disease 103: 1767. <ext-link xlink:href="10.1094/PDIS-11-18-1915-PDN" ext-link-type="doi" xlink:type="simple">https://doi.org/10.1094/PDIS-11-18-1915-PDN</ext-link></mixed-citation></ref><ref id="B198"><mixed-citation xmlns:xlink="http://www.w3.org/1999/xlink" xlink:type="simple"><person-group><name name-style="western"><surname>Wenneker</surname><given-names>M</given-names></name><name name-style="western"><surname>Pham</surname><given-names>KTK</given-names></name><name name-style="western"><surname>Kerkhof</surname><given-names>E</given-names></name><name name-style="western"><surname>Harteveld</surname><given-names>DOC</given-names></name></person-group> (<year>2021</year>) First report of preharvest fruit rot of ‘pink lady’ apples caused by <italic><tp:taxon-name><tp:taxon-name-part taxon-name-part-type="genus">Colletotrichum</tp:taxon-name-part><tp:taxon-name-part taxon-name-part-type="species">fructicola</tp:taxon-name-part></tp:taxon-name></italic> in Italy. Plant Disease 105: 1561. <ext-link xlink:href="10.1094/PDIS-11-20-2404-PDN" ext-link-type="doi" xlink:type="simple">https://doi.org/10.1094/PDIS-11-20-2404-PDN</ext-link></mixed-citation></ref><ref id="B190"><mixed-citation xmlns:xlink="http://www.w3.org/1999/xlink" xlink:type="simple"><person-group><name name-style="western"><surname>Vithanage</surname><given-names>IK</given-names></name><name name-style="western"><surname>Yakandawala</surname><given-names>DMD</given-names></name><name name-style="western"><surname>Maharachchikumbura</surname><given-names>SSN</given-names></name><name name-style="western"><surname>Jayasinghe</surname><given-names>L</given-names></name><name name-style="western"><surname>Adikaram</surname><given-names>NKD</given-names></name></person-group> (<year>2021</year>) <article-title><italic><tp:taxon-name><tp:taxon-name-part taxon-name-part-type="genus">Colletotrichum</tp:taxon-name-part></tp:taxon-name></italic> species causing anthracnose disease in <italic><tp:taxon-name><tp:taxon-name-part taxon-name-part-type="genus">Anthurium</tp:taxon-name-part><tp:taxon-name-part taxon-name-part-type="species">andraeanum</tp:taxon-name-part></tp:taxon-name></italic>, manifested as spathe rot also in addition to spadix rot and leaf spot.</article-title><source>European Journal of Plant Pathology</source><volume>161</volume>: <fpage>837</fpage>–<lpage>846</lpage>. <ext-link xlink:href="10.1007/S10658-021-02366-w" ext-link-type="doi" xlink:type="simple">https://doi.org/10.1007/S10658-021-02366-w</ext-link></mixed-citation></ref><ref id="B205"><mixed-citation xmlns:xlink="http://www.w3.org/1999/xlink" xlink:type="simple"><person-group><name name-style="western"><surname>Xue</surname><given-names>L</given-names></name><name name-style="western"><surname>Zhang</surname><given-names>L</given-names></name><name name-style="western"><surname>Yang</surname><given-names>XX</given-names></name><name name-style="western"><surname>Huang</surname><given-names>X</given-names></name><name name-style="western"><surname>Wu</surname><given-names>W</given-names></name><name name-style="western"><surname>Zhou</surname><given-names>X</given-names></name><name name-style="western"><surname>White</surname><given-names>JF</given-names></name><name name-style="western"><surname>Liu</surname><given-names>Y</given-names></name><name name-style="western"><surname>Li</surname><given-names>C</given-names></name></person-group> (<year>2019</year>) <article-title>Characterization, phylogenetic analyses, and pathogenicity of <italic><tp:taxon-name><tp:taxon-name-part taxon-name-part-type="genus">Colletotrichum</tp:taxon-name-part></tp:taxon-name></italic> species on <italic><tp:taxon-name><tp:taxon-name-part taxon-name-part-type="genus">Morus</tp:taxon-name-part><tp:taxon-name-part taxon-name-part-type="species">alba</tp:taxon-name-part></tp:taxon-name></italic> in Sichuan Province, China.</article-title><source>Plant Disease</source><volume>103</volume>: <fpage>2624</fpage>–<lpage>2633</lpage>. <ext-link xlink:href="10.1094/PDIS-06-18-0938-RE" ext-link-type="doi" xlink:type="simple">https://doi.org/10.1094/PDIS-06-18-0938-RE</ext-link></mixed-citation></ref><ref id="B38"><mixed-citation xmlns:xlink="http://www.w3.org/1999/xlink" xlink:type="simple"><person-group><name name-style="western"><surname>De Vivo</surname><given-names>M</given-names></name><name name-style="western"><surname>Wang</surname><given-names>WH</given-names></name><name name-style="western"><surname>Chen</surname><given-names>KH</given-names></name><name name-style="western"><surname>Huang</surname><given-names>JP</given-names></name></person-group> (<year>2021</year>) First detection of <italic><tp:taxon-name><tp:taxon-name-part taxon-name-part-type="genus">Colletotrichum</tp:taxon-name-part><tp:taxon-name-part taxon-name-part-type="species">fructicola</tp:taxon-name-part></tp:taxon-name></italic> (<tp:taxon-name><tp:taxon-name-part taxon-name-part-type="phylum">Ascomycota</tp:taxon-name-part></tp:taxon-name>) on horsehair worms (<italic><tp:taxon-name><tp:taxon-name-part taxon-name-part-type="phylum">Nematomorpha</tp:taxon-name-part></tp:taxon-name></italic>). Biodiversity Data Journal 23: e72798. <ext-link xlink:href="10.3897/BDJ.9.e72798" ext-link-type="doi" xlink:type="simple">https://doi.org/10.3897/BDJ.9.e72798</ext-link></mixed-citation></ref><ref id="B79"><mixed-citation xmlns:xlink="http://www.w3.org/1999/xlink" xlink:type="simple"><person-group><name name-style="western"><surname>Hung</surname><given-names>N</given-names></name><name name-style="western"><surname>Hsiao</surname><given-names>CH</given-names></name><name name-style="western"><surname>Yang</surname><given-names>CS</given-names></name><name name-style="western"><surname>Lin</surname><given-names>HC</given-names></name><name name-style="western"><surname>Yeh</surname><given-names>LK</given-names></name><name name-style="western"><surname>Fan</surname><given-names>YC</given-names></name><name name-style="western"><surname>Sun</surname><given-names>PL</given-names></name></person-group> (<year>2020</year>) <article-title><italic><tp:taxon-name><tp:taxon-name-part taxon-name-part-type="genus">Colletotrichum</tp:taxon-name-part></tp:taxon-name></italic> keratitis: A rare yet important fungal infection of human eyes.</article-title><source>Mycoses</source><volume>63</volume>: <fpage>407</fpage>–<lpage>415</lpage>. <ext-link xlink:href="10.1111/myc.13058" ext-link-type="doi" xlink:type="simple">https://doi.org/10.1111/myc.13058</ext-link></mixed-citation></ref><ref id="B126"><mixed-citation xmlns:xlink="http://www.w3.org/1999/xlink" xlink:type="simple"><person-group><name name-style="western"><surname>Manamgoda</surname><given-names>DS</given-names></name><name name-style="western"><surname>Udayanga</surname><given-names>D</given-names></name><name name-style="western"><surname>Cai</surname><given-names>L</given-names></name><name name-style="western"><surname>Chukeatirote</surname><given-names>E</given-names></name><name name-style="western"><surname>Hyde</surname><given-names>KD</given-names></name></person-group> (<year>2013</year>) Endophytic <italic><tp:taxon-name><tp:taxon-name-part taxon-name-part-type="genus">Colletotrichum</tp:taxon-name-part></tp:taxon-name></italic> from tropical grasses with a new species <italic><tp:taxon-name><tp:taxon-name-part taxon-name-part-type="genus">C.</tp:taxon-name-part><tp:taxon-name-part taxon-name-part-type="species">endophytica.</tp:taxon-name-part></tp:taxon-name></italic> Fungal Diversity 61: 107–115. <ext-link xlink:href="10.1007/s13225-013-0256-3" ext-link-type="doi" xlink:type="simple">https://doi.org/10.1007/s13225-013-0256-3</ext-link></mixed-citation></ref><ref id="B115"><mixed-citation xmlns:xlink="http://www.w3.org/1999/xlink" xlink:type="simple"><person-group><name name-style="western"><surname>Lisboa</surname><given-names>DO</given-names></name><name name-style="western"><surname>Silva</surname><given-names>MA</given-names></name><name name-style="western"><surname>Pinho</surname><given-names>DB</given-names></name><name name-style="western"><surname>Pereira</surname><given-names>OL</given-names></name><name name-style="western"><surname>Furtado</surname><given-names>GQ</given-names></name></person-group> (<year>2018</year>) Diversity of pathogenic and endophytic <italic><tp:taxon-name><tp:taxon-name-part taxon-name-part-type="genus">Colletotrichum</tp:taxon-name-part></tp:taxon-name></italic> isolates from <italic><tp:taxon-name><tp:taxon-name-part taxon-name-part-type="genus">Licania</tp:taxon-name-part><tp:taxon-name-part taxon-name-part-type="species">tomentosa</tp:taxon-name-part></tp:taxon-name></italic> in Brazil. Forest Pathology 48: e12448. <ext-link xlink:href="10.1111/EFP.12448" ext-link-type="doi" xlink:type="simple">https://doi.org/10.1111/EFP.12448</ext-link></mixed-citation></ref><ref id="B121"><mixed-citation xmlns:xlink="http://www.w3.org/1999/xlink" xlink:type="simple"><person-group><name name-style="western"><surname>Ma</surname><given-names>X</given-names></name><name name-style="western"><surname>Nontachaiyapoom</surname><given-names>S</given-names></name><name name-style="western"><surname>Jayawardena</surname><given-names>RS</given-names></name><name name-style="western"><surname>Hyde</surname><given-names>KD</given-names></name><name name-style="western"><surname>Gentekaki</surname><given-names>E</given-names></name><name name-style="western"><surname>Zhou</surname><given-names>S</given-names></name><name name-style="western"><surname>Qian</surname><given-names>Y</given-names></name><name name-style="western"><surname>Wen</surname><given-names>T</given-names></name><name name-style="western"><surname>Kang</surname><given-names>J</given-names></name></person-group> (<year>2018</year>) <article-title>Endophytic <italic><tp:taxon-name><tp:taxon-name-part taxon-name-part-type="genus">Colletotrichum</tp:taxon-name-part></tp:taxon-name></italic> species from <italic><tp:taxon-name><tp:taxon-name-part taxon-name-part-type="genus">Dendrobium</tp:taxon-name-part></tp:taxon-name></italic> spp. in China and Northern Thailand.</article-title><source>MycoKeys</source><volume>43</volume>: <fpage>23</fpage>–<lpage>57</lpage>. <ext-link xlink:href="10.3897/mycokeys.43.25081" ext-link-type="doi" xlink:type="simple">https://doi.org/10.3897/mycokeys.43.25081</ext-link></mixed-citation></ref><ref id="B140"><mixed-citation xmlns:xlink="http://www.w3.org/1999/xlink" xlink:type="simple"><person-group><name name-style="western"><surname>Numponsak</surname><given-names>T</given-names></name><name name-style="western"><surname>Kumla</surname><given-names>J</given-names></name><name name-style="western"><surname>Suwannarach</surname><given-names>N</given-names></name><name name-style="western"><surname>Matsui</surname><given-names>K</given-names></name><name name-style="western"><surname>Lumyong</surname><given-names>S</given-names></name></person-group> (<year>2018</year>) Biosynthetic pathway and optimal conditions for the production of indole-3-acetic acid by an endophytic fungus, <italic><tp:taxon-name><tp:taxon-name-part taxon-name-part-type="genus">Colletotrichum</tp:taxon-name-part><tp:taxon-name-part taxon-name-part-type="species">fructicola</tp:taxon-name-part></tp:taxon-name></italic> CMU-A109. PLoS ONE 13: e0205070. <ext-link xlink:href="10.1371/journal.pone.0205070" ext-link-type="doi" xlink:type="simple">https://doi.org/10.1371/journal.pone.0205070</ext-link></mixed-citation></ref><ref id="B36"><mixed-citation xmlns:xlink="http://www.w3.org/1999/xlink" xlink:type="simple"><person-group><name name-style="western"><surname>De Silva</surname><given-names>NI</given-names></name><name name-style="western"><surname>Maharachchikumbura</surname><given-names>SSN</given-names></name><name name-style="western"><surname>Thambugala</surname><given-names>KM</given-names></name><name name-style="western"><surname>Bhat</surname><given-names>DJ</given-names></name><name name-style="western"><surname>Karunarathna</surname><given-names>SC</given-names></name><name name-style="western"><surname>Tennakoon</surname><given-names>DS</given-names></name><name name-style="western"><surname>Phookamsak</surname><given-names>R</given-names></name><name name-style="western"><surname>Jayawardena</surname><given-names>RS</given-names></name><name name-style="western"><surname>Lumyong</surname><given-names>S</given-names></name><name name-style="western"><surname>Hyde</surname><given-names>KD</given-names></name></person-group> (<year>2021</year>) <article-title>Morphomolecular taxonomic studies reveal a high number of endophytic fungi from <italic><tp:taxon-name><tp:taxon-name-part taxon-name-part-type="genus">Magnolia</tp:taxon-name-part><tp:taxon-name-part taxon-name-part-type="species">candolli</tp:taxon-name-part></tp:taxon-name></italic> and <italic><tp:taxon-name><tp:taxon-name-part taxon-name-part-type="genus">M.</tp:taxon-name-part><tp:taxon-name-part taxon-name-part-type="species">garrettii</tp:taxon-name-part></tp:taxon-name></italic> in China and Thailand.</article-title><source>Mycosphere</source><volume>11</volume>: <fpage>163</fpage>–<lpage>237</lpage>. <ext-link xlink:href="10.5943/mycosphere/12/1/3" ext-link-type="doi" xlink:type="simple">https://doi.org/10.5943/mycosphere/12/1/3</ext-link></mixed-citation></ref><ref id="B147"><mixed-citation xmlns:xlink="http://www.w3.org/1999/xlink" xlink:type="simple"><person-group><name name-style="western"><surname>Prihastuti</surname><given-names>H</given-names></name><name name-style="western"><surname>Cai</surname><given-names>L</given-names></name><name name-style="western"><surname>Chen</surname><given-names>H</given-names></name><name name-style="western"><surname>McKenzie</surname><given-names>EHC</given-names></name><name name-style="western"><surname>Hyde</surname><given-names>KD</given-names></name></person-group> (<year>2009</year>) <article-title>Characterization of <italic><tp:taxon-name><tp:taxon-name-part taxon-name-part-type="genus">Colletotrichum</tp:taxon-name-part></tp:taxon-name></italic> species associated with coffee berries in northern Thailand.</article-title><source>Fungal Diversity</source><volume>39</volume>: <fpage>89</fpage>–<lpage>109</lpage>.</mixed-citation></ref></ref-list></tp:taxon-treatment>
