# Supplementary material for: ﻿Phylogenetic diversity of Colletotrichum species (Sordariomycetes, Glomerellales, Glomerellaceae) associated with plant diseases in Thailand
Source: MycoKeys. 2025 Jul 3;119:137–95. doi: 10.3897/mycokeys.119.152323 (PMC12246801; doi:10.3897/mycokeys.119.152323)
Supplement: XML Treatment for Colletotrichum jiangxiense [file mycokeys.119.152323-treatment6.xml]

<!DOCTYPE tp:taxon-treatment
  PUBLIC "-//TaxonX//DTD Taxonomic Treatment Publishing DTD v0 20100105//EN" "tax-treatment-NSO.dtd">
<tp:taxon-treatment xmlns:tp="http://www.plazi.org/taxpub"><tp:treatment-meta><kwd-group><label>Taxon classification</label><kwd>
                  <named-content content-type="kingdom">Fungi</named-content>
                </kwd><kwd>
                  <named-content content-type="order">Glomerellales</named-content>
                </kwd><kwd>
                  <named-content content-type="family">Glomerellaceae</named-content>
                </kwd></kwd-group><mixed-citation publication-type="journal"><person-group><name><surname>Gomdola</surname><given-names>Deecksha</given-names></name><name><surname>Jeewon</surname><given-names>Rajesh</given-names></name><name><surname>McKenzie</surname><given-names>Eric H.C.</given-names></name><name><surname>Jayawardena</surname><given-names>Ruvishika S.</given-names></name><name><surname>Al-Otibi</surname><given-names>Fatimah</given-names></name><name><surname>Tang</surname><given-names>Xia</given-names></name><name><surname>Wang</surname><given-names>Yong</given-names></name><name><surname>Hyde</surname><given-names>Kevin D.</given-names></name><name><surname>Fu</surname><given-names>Li</given-names></name></person-group><article-title>﻿Phylogenetic diversity of <italic><tp:taxon-name><tp:taxon-name-part taxon-name-part-type="genus" reg="Colletotrichum">Colletotrichum</tp:taxon-name-part></tp:taxon-name></italic> species (<tp:taxon-name><tp:taxon-name-part taxon-name-part-type="class">Sordariomycetes</tp:taxon-name-part></tp:taxon-name>, <tp:taxon-name><tp:taxon-name-part taxon-name-part-type="order">Glomerellales</tp:taxon-name-part></tp:taxon-name>, <tp:taxon-name><tp:taxon-name-part taxon-name-part-type="family">Glomerellaceae</tp:taxon-name-part></tp:taxon-name>) associated with plant diseases in Thailand</article-title><source>MycoKeys</source><day>03</day><month>07</month><year>2025</year><volume>119</volume><fpage>137</fpage><lpage>195</lpage><pub-id pub-id-type="doi">10.3897/mycokeys.119.152323</pub-id></mixed-citation></tp:treatment-meta><tp:nomenclature><label>﻿</label><tp:taxon-name>
                <object-id xmlns:xlink="http://www.w3.org/1999/xlink" content-type="arpha" xlink:type="simple">559EBA01-69CD-5592-81E2-857889F78E10</object-id>
                <tp:taxon-name-part taxon-name-part-type="genus" reg="Colletotrichum">Colletotrichum</tp:taxon-name-part>
                <tp:taxon-name-part taxon-name-part-type="species" reg="jiangxiense">jiangxiense</tp:taxon-name-part>
                <object-id xmlns:xlink="http://www.w3.org/1999/xlink" xlink:type="simple">Index Fungorum: IF809161</object-id>
                <object-id xmlns:xlink="http://www.w3.org/1999/xlink" xlink:type="simple">Facesoffungi Number: FoF17277</object-id>
              </tp:taxon-name><tp:taxon-authority>F. Liu &amp; L. Cai, in Liu et al. Persoonia 35:82 (2015)</tp:taxon-authority><xref ref-type="fig" rid="F2">Figs 2</xref><xref ref-type="fig" rid="F10">, 10</xref></tp:nomenclature><tp:treatment-sec sec-type="description" id="SECID0E3ZAK"><title>Description.</title><p>Associated with leaf spots of <italic><tp:taxon-name><tp:taxon-name-part taxon-name-part-type="genus" reg="Artocarpus">Artocarpus</tp:taxon-name-part></tp:taxon-name></italic> sp. <bold><italic>Leaf spots</italic></bold> circular, oval, or irregular, pale brown to brown, surrounded with a dark brown margin. Sexual morph: Not observed. Asexual morph on substrate: <bold><italic>Conidiomata</italic></bold> 200–500 × 150–400 µm (x̄ = 300 × 200 µm, n = 10), acervular, semi-immersed, scattered or gregarious, globose to subglobose, dark brown to black, erumpent, exuding creamy orange conidial mass. <bold><italic>Setae</italic></bold> not observed. Asexual morph on <abbrev xmlns:xlink="http://www.w3.org/1999/xlink" xlink:title="potato dextrose agar" id="ABBRID0ES1AK" xlink:type="simple">PDA</abbrev>: <bold><italic>Conidiomata</italic></bold> 200–1000 µm diam. (x̄ = 400 µm, n = 10), semi-immersed, scattered or gregarious, globose to subglobose, dark brown to black, exuding creamy orange conidial mass. <bold><italic>Setae</italic></bold> not observed. <bold><italic>Conidiophores</italic></bold> hyaline, sometimes branched. <bold><italic>Conidiogenous cells</italic></bold> 12–19 × 2–5 µm (x̄ = 14.9 × 3.2 µm, n = 10), hyaline, cylindrical to ampulliform, straight or flexuous. <bold><italic>Conidia</italic></bold> 14–21 × 4–6.5 µm (x̄ = 16.5 × 5.2 µm, n = 30; L/W ratio = 3.2), hyaline, cylindrical to ellipsoidal, smooth-walled, guttulate, aseptate, with rounded ends (sometimes tapering towards one end), forming conidial anastomosis tubes. <bold><italic>Conidial anastomosis tubes</italic></bold> 2–16 × 1–2 µm (x̄ = 8.2 × 1.5 µm, n = 10), hyaline, smooth-walled, aseptate. <bold><italic>Appressoria</italic></bold> not observed.</p></tp:treatment-sec><tp:treatment-sec sec-type="description" id="SECID0EL2AK"><title>Culture characteristics.</title><p>Colonies on <abbrev xmlns:xlink="http://www.w3.org/1999/xlink" xlink:title="potato dextrose agar" id="ABBRID0ER2AK" xlink:type="simple">PDA</abbrev> reaching approximately 55 mm diam. after 7 d of incubation at 25 °C; mycelium white to grey, elevation flat, cottony, with an entire margin.</p><fig id="F10" position="float" orientation="portrait"><object-id xmlns:xlink="http://www.w3.org/1999/xlink" content-type="doi" xlink:type="simple">10.3897/mycokeys.119.152323.figure10</object-id><object-id xmlns:xlink="http://www.w3.org/1999/xlink" content-type="zenodo_dep_id" xlink:type="simple">15812273</object-id><object-id xmlns:xlink="http://www.w3.org/1999/xlink" content-type="arpha" xlink:type="simple">42B9ED02-7D3B-5F20-8F1C-1B0FBDA3B0CA</object-id><label>Figure 10.</label><caption><p><italic><tp:taxon-name><tp:taxon-name-part taxon-name-part-type="genus" reg="Colletotrichum">Colletotrichum</tp:taxon-name-part><tp:taxon-name-part taxon-name-part-type="species" reg="jiangxiense">jiangxiense</tp:taxon-name-part></tp:taxon-name></italic>. <bold>a.</bold> Leaf spots (<italic><tp:taxon-name><tp:taxon-name-part taxon-name-part-type="genus" reg="Artocarpus">Artocarpus</tp:taxon-name-part></tp:taxon-name></italic> sp.); <bold>b.</bold> Conidiomata on substrate; <bold>c.</bold> Top and reverse of colony on <abbrev xmlns:xlink="http://www.w3.org/1999/xlink" xlink:title="potato dextrose agar" id="ABBRID0EV3AK" xlink:type="simple">PDA</abbrev> after 7 d; <bold>d, e.</bold> Conidiogenesis and developing conidia; <bold>f, g.</bold> Conidia; <bold>h.</bold> Conidia forming conidial anastomosis tubes. Scale bars: 200 μm (<bold>b</bold>); 50 μm (<bold>d</bold>); 20 μm (<bold>e</bold>); 10 μm (<bold>f–h</bold>).</p></caption><graphic xmlns:xlink="http://www.w3.org/1999/xlink" xlink:href="mycokeys-119-137-g010.jpg" position="float" orientation="portrait" xlink:type="simple" id="oo_1366889.jpg"><uri content-type="original_file" xlink:type="simple">https://binary.pensoft.net/fig/1366889</uri></graphic></fig></tp:treatment-sec><tp:treatment-sec sec-type="Specimen examined" id="SECID0EM4AK"><title>Specimen examined.</title><p>Thailand • Chiang Mai: Omkoi District, Yiang Piang Subdistrict, associated with leaf spots of <italic><tp:taxon-name><tp:taxon-name-part taxon-name-part-type="genus" reg="Artocarpus">Artocarpus</tp:taxon-name-part></tp:taxon-name></italic> sp. (<tp:taxon-name><tp:taxon-name-part taxon-name-part-type="family">Moraceae</tp:taxon-name-part></tp:taxon-name>), 16 Oct 2019, <italic>D. Gomdola DG360</italic> (<named-content xmlns:xlink="http://www.w3.org/1999/xlink" content-type="dwc:institutional_code" xlink:title="Mae Fah Luang University Herbarium" xlink:href="http://grbio.org/institution/mae-fah-laung-university-herbarium" xlink:type="simple">MFLU</named-content> 25-0017), living culture <named-content xmlns:xlink="http://www.w3.org/1999/xlink" content-type="dwc:institutional_code" xlink:title="Mae Fah Luang University Culture Collection" xlink:href="http://grbio.org/institution/mae-fah-laung-university" xlink:type="simple">MFLUCC</named-content> 25-0018.</p></tp:treatment-sec><tp:treatment-sec sec-type="GenBank" id="SECID0EK5AK"><title>GenBank.</title><p>ITS = <ext-link xmlns:xlink="http://www.w3.org/1999/xlink" ext-link-type="gen" xlink:href="PV263305" xlink:type="simple">PV263305</ext-link>; <italic>TUB</italic>2 = <ext-link xmlns:xlink="http://www.w3.org/1999/xlink" ext-link-type="gen" xlink:href="PV295627" xlink:type="simple">PV295627</ext-link>; <italic>H</italic>3 = <ext-link xmlns:xlink="http://www.w3.org/1999/xlink" ext-link-type="gen" xlink:href="PV400149" xlink:type="simple">PV400149</ext-link>.</p></tp:treatment-sec><tp:treatment-sec sec-type="distribution" id="SECID0ED6AK"><title>Known hosts, distributions, and lifestyles</title><p><bold>(listed chronologically). <italic>Endophytic</italic></bold> on <italic><tp:taxon-name><tp:taxon-name-part taxon-name-part-type="genus" reg="Camellia">Camellia</tp:taxon-name-part><tp:taxon-name-part taxon-name-part-type="species" reg="sinensis">sinensis</tp:taxon-name-part></tp:taxon-name></italic> in China (<xref ref-type="bibr" rid="B116">Liu et al. 2015</xref>; <xref ref-type="bibr" rid="B85">Jayawardena et al. 2016a</xref>).</p><p><bold><italic>Pathogenic</italic>; <italic>brown lesions</italic></bold> on leaves of <italic><tp:taxon-name><tp:taxon-name-part taxon-name-part-type="genus" reg="Camellia">Camellia</tp:taxon-name-part><tp:taxon-name-part taxon-name-part-type="species" reg="sinensis">sinensis</tp:taxon-name-part></tp:taxon-name></italic> in China (<xref ref-type="bibr" rid="B116">Liu et al. 2015</xref>).</p><p><bold><italic>Anthracnose</italic></bold> on fruits of <italic><tp:taxon-name><tp:taxon-name-part taxon-name-part-type="genus" reg="Persea">Persea</tp:taxon-name-part><tp:taxon-name-part taxon-name-part-type="species" reg="americana">americana</tp:taxon-name-part></tp:taxon-name></italic> in Mexico (Ayvar-Serna et al. 2020; <xref ref-type="bibr" rid="B52">Fuentes-Aragón et al. 2020b</xref>).</p><p><bold><italic>Leaf spots</italic></bold> of <italic><tp:taxon-name><tp:taxon-name-part taxon-name-part-type="genus" reg="Fraxinus">Fraxinus</tp:taxon-name-part><tp:taxon-name-part taxon-name-part-type="species" reg="americana">americana</tp:taxon-name-part></tp:taxon-name></italic> in China (<xref ref-type="bibr" rid="B25">Chang et al. 2023</xref>).</p><p>Associated with leaf spots of <italic><tp:taxon-name><tp:taxon-name-part taxon-name-part-type="genus" reg="Artocarpus">Artocarpus</tp:taxon-name-part></tp:taxon-name></italic> sp. in Thailand (this study).</p></tp:treatment-sec><tp:treatment-sec sec-type="notes" id="SECID0E2CBK"><title>Notes.</title><p>Our isolate (<named-content xmlns:xlink="http://www.w3.org/1999/xlink" content-type="dwc:institutional_code" xlink:title="Mae Fah Luang University Culture Collection" xlink:href="http://grbio.org/institution/mae-fah-laung-university" xlink:type="simple">MFLUCC</named-content> 25-0018) grouped with <italic><tp:taxon-name><tp:taxon-name-part taxon-name-part-type="genus" reg="Colletotrichum">Colletotrichum</tp:taxon-name-part><tp:taxon-name-part taxon-name-part-type="species" reg="jiangxiense">jiangxiense</tp:taxon-name-part></tp:taxon-name></italic> (CGMCC 3.1736, 22N642, SYD-9, and SYD-4) with 90% <abbrev xmlns:xlink="http://www.w3.org/1999/xlink" xlink:title="Maximum likelihood" id="ABBRID0ERDBK" xlink:type="simple">ML</abbrev> support (Fig. <xref ref-type="fig" rid="F2">2</xref>). However, this clade has low support for other species. Similar to the study conducted by <xref ref-type="bibr" rid="B116">Liu et al. (2015)</xref>, this research shows that <italic><tp:taxon-name><tp:taxon-name-part taxon-name-part-type="genus" reg="Colletotrichum">C.</tp:taxon-name-part><tp:taxon-name-part taxon-name-part-type="species" reg="jiangxiense">jiangxiense</tp:taxon-name-part></tp:taxon-name></italic> is located in the <italic><tp:taxon-name><tp:taxon-name-part taxon-name-part-type="genus" reg="Colletotrichum">C.</tp:taxon-name-part><tp:taxon-name-part taxon-name-part-type="species" reg="gloeosporioides">gloeosporioides</tp:taxon-name-part></tp:taxon-name></italic> species complex (Figs <xref ref-type="fig" rid="F1">1</xref>, <xref ref-type="fig" rid="F2">2</xref>). Nucleotide sequence comparisons between our isolate and <italic><tp:taxon-name><tp:taxon-name-part taxon-name-part-type="genus" reg="Colletotrichum">C.</tp:taxon-name-part><tp:taxon-name-part taxon-name-part-type="species" reg="jiangxiense">jiangxiense</tp:taxon-name-part></tp:taxon-name></italic> (CGMCC 3.17363) showed no difference in the ITS (505 bp) and <italic>TUB</italic>2 (667 bp) regions.</p><p><named-content xmlns:xlink="http://www.w3.org/1999/xlink" content-type="dwc:institutional_code" xlink:title="Mae Fah Luang University Culture Collection" xlink:href="http://grbio.org/institution/mae-fah-laung-university" xlink:type="simple">MFLUCC</named-content> 25-0018 morphologically resembles the ex-type of <italic><tp:taxon-name><tp:taxon-name-part taxon-name-part-type="genus" reg="Colletotrichum">C.</tp:taxon-name-part><tp:taxon-name-part taxon-name-part-type="species" reg="jiangxiense">jiangxiense</tp:taxon-name-part></tp:taxon-name></italic> (CGMCC 3.17363), having hyaline, aseptate, smooth-walled, and cylindrical conidia (<xref ref-type="bibr" rid="B116">Liu et al. 2015</xref>). The conidial L/W ratio of our isolate is close to that of <italic><tp:taxon-name><tp:taxon-name-part taxon-name-part-type="genus" reg="Colletotrichum">C.</tp:taxon-name-part><tp:taxon-name-part taxon-name-part-type="species" reg="jiangxiense">jiangxiense</tp:taxon-name-part></tp:taxon-name></italic> (CGMCC 3.17363) (L/W ratio = 2.9 vs. 3.2).</p><p>Based on phylogenetic and morphological species concepts, we identify our isolate as <italic><tp:taxon-name><tp:taxon-name-part taxon-name-part-type="genus" reg="Colletotrichum">Colletotrichum</tp:taxon-name-part><tp:taxon-name-part taxon-name-part-type="species" reg="jiangxiense">jiangxiense</tp:taxon-name-part></tp:taxon-name></italic>. This study represents the first report of <italic><tp:taxon-name><tp:taxon-name-part taxon-name-part-type="genus" reg="Colletotrichum">C.</tp:taxon-name-part><tp:taxon-name-part taxon-name-part-type="species" reg="jiangxiense">jiangxiense</tp:taxon-name-part></tp:taxon-name></italic> associated with leaf spots on <italic><tp:taxon-name><tp:taxon-name-part taxon-name-part-type="genus" reg="Artocarpus">Artocarpus</tp:taxon-name-part></tp:taxon-name></italic> sp. and establishes a new geographical record in Thailand.</p></tp:treatment-sec><tp:treatment-sec><!--Section generated to contain objects referenced in tp:taxon-treatment.--><fig id="F2" position="float" orientation="portrait"><object-id xmlns:xlink="http://www.w3.org/1999/xlink" content-type="doi" xlink:type="simple">10.3897/mycokeys.119.152323.figure2</object-id><object-id xmlns:xlink="http://www.w3.org/1999/xlink" content-type="zenodo_dep_id" xlink:type="simple">15812279</object-id><object-id xmlns:xlink="http://www.w3.org/1999/xlink" content-type="arpha" xlink:type="simple">DDC7D92F-BED5-5BB7-A0D3-747D473E0E5A</object-id><label>Figure 2.</label><caption><p>Maximum likelihood analysis (IQ-tree) based on a combined dataset of ITS, <italic>GAPDH</italic>, <italic>CHS</italic>1, <italic>ACT</italic>, <italic>TUB</italic>2, <italic>H</italic>3, and <italic>CAM</italic> sequences from dataset 2, which includes all species in the <italic><tp:taxon-name><tp:taxon-name-part taxon-name-part-type="genus" reg="Colletotrichum">C.</tp:taxon-name-part><tp:taxon-name-part taxon-name-part-type="species" reg="gloeosporioides">gloeosporioides</tp:taxon-name-part></tp:taxon-name></italic> species complex. Bootstrap support values (<abbrev xmlns:xlink="http://www.w3.org/1999/xlink" xlink:title="Maximum likelihood" id="ABBRID0EZDAG" xlink:type="simple">ML</abbrev> ≥ 80%) and Bayesian posterior probabilities (PP ≥ 0.95) are given above the branches or near the nodes as <abbrev xmlns:xlink="http://www.w3.org/1999/xlink" xlink:title="Maximum likelihood" id="ABBRID0E4DAG" xlink:type="simple">ML</abbrev>/PP. Hyphens (--) indicate bootstrap support values below 80% for <abbrev xmlns:xlink="http://www.w3.org/1999/xlink" xlink:title="Maximum likelihood" id="ABBRID0EBEAG" xlink:type="simple">ML</abbrev> and posterior probabilities below 0.95. The tree is rooted with <italic><tp:taxon-name><tp:taxon-name-part taxon-name-part-type="genus" reg="Colletotrichum">C.</tp:taxon-name-part><tp:taxon-name-part taxon-name-part-type="species" reg="beeveri">beeveri</tp:taxon-name-part></tp:taxon-name></italic> (CBS 128527) and <italic><tp:taxon-name><tp:taxon-name-part taxon-name-part-type="genus" reg="Colletotrichum">C.</tp:taxon-name-part><tp:taxon-name-part taxon-name-part-type="species" reg="boninense">boninense</tp:taxon-name-part></tp:taxon-name></italic> (CBS 123755), belonging to the <italic><tp:taxon-name><tp:taxon-name-part taxon-name-part-type="genus" reg="Colletotrichum">C.</tp:taxon-name-part><tp:taxon-name-part taxon-name-part-type="species" reg="boninense">boninense</tp:taxon-name-part></tp:taxon-name></italic> species complex. Type, ex-type, and reference species are denoted with <sup>T</sup>. Our isolates are in bold red font. Different color blocks represent distinct species complexes.</p></caption><graphic xmlns:xlink="http://www.w3.org/1999/xlink" xlink:href="mycokeys-119-137-g002.jpg" position="float" orientation="portrait" xlink:type="simple" id="oo_1366881.jpg"><uri content-type="original_file" xlink:type="simple">https://binary.pensoft.net/fig/1366881</uri></graphic></fig><fig id="F1" position="float" orientation="portrait"><object-id xmlns:xlink="http://www.w3.org/1999/xlink" content-type="doi" xlink:type="simple">10.3897/mycokeys.119.152323.figure1</object-id><object-id xmlns:xlink="http://www.w3.org/1999/xlink" content-type="zenodo_dep_id" xlink:type="simple">15812271</object-id><object-id xmlns:xlink="http://www.w3.org/1999/xlink" content-type="arpha" xlink:type="simple">B419C80C-B583-5077-B4AD-BE104B5D1512</object-id><label>Figure 1.</label><caption><p>Maximum likelihood analysis (IQ-tree) based on a combined dataset of ITS, <italic>GAPDH</italic>, <italic>CHS</italic>1, <italic>ACT</italic>, <italic>TUB</italic>2, <italic>H</italic>3, and <italic>CAM</italic> sequences from dataset 1, which includes all <italic><tp:taxon-name><tp:taxon-name-part taxon-name-part-type="genus" reg="Colletotrichum">Colletotrichum</tp:taxon-name-part></tp:taxon-name></italic> species. Bootstrap support values (<abbrev xmlns:xlink="http://www.w3.org/1999/xlink" xlink:title="Maximum likelihood" id="ABBRID0E6AAG" xlink:type="simple">ML</abbrev> ≥ 80%) and Bayesian posterior probabilities (PP ≥ 0.95) are given above the branches or near the nodes as <abbrev xmlns:xlink="http://www.w3.org/1999/xlink" xlink:title="Maximum likelihood" id="ABBRID0EDBAG" xlink:type="simple">ML</abbrev>/PP. Hyphens (--) indicate bootstrap support values below 80% for <abbrev xmlns:xlink="http://www.w3.org/1999/xlink" xlink:title="Maximum likelihood" id="ABBRID0EHBAG" xlink:type="simple">ML</abbrev> and posterior probabilities below 0.95. The tree is rooted with <italic><tp:taxon-name><tp:taxon-name-part taxon-name-part-type="genus" reg="Monilochaetes">Monilochaetes</tp:taxon-name-part><tp:taxon-name-part taxon-name-part-type="species" reg="infuscans">infuscans</tp:taxon-name-part></tp:taxon-name></italic> (CBS 869.96) and <italic><tp:taxon-name><tp:taxon-name-part taxon-name-part-type="genus" reg="Monilochaetes">M.</tp:taxon-name-part><tp:taxon-name-part taxon-name-part-type="species" reg="melastomae">melastomae</tp:taxon-name-part></tp:taxon-name></italic> (CBS145059). Type, ex-type, and reference species are denoted with <sup>T</sup>. Our isolates are in bold red font, while our new species are in bold blue font. Different color blocks represent distinct species complexes, with a single color used to denote singleton species.</p></caption><graphic xmlns:xlink="http://www.w3.org/1999/xlink" xlink:href="mycokeys-119-137-g001.jpg" position="float" orientation="portrait" xlink:type="simple" id="oo_1366880.jpg"><uri content-type="original_file" xlink:type="simple">https://binary.pensoft.net/fig/1366880</uri></graphic></fig></tp:treatment-sec><ref-list><ref id="B116"><mixed-citation xmlns:xlink="http://www.w3.org/1999/xlink" xlink:type="simple"><person-group><name name-style="western"><surname>Liu</surname><given-names>F</given-names></name><name name-style="western"><surname>Weir</surname><given-names>BS</given-names></name><name name-style="western"><surname>Damm</surname><given-names>U</given-names></name><name name-style="western"><surname>Crous</surname><given-names>PW</given-names></name><name name-style="western"><surname>Wang</surname><given-names>Y</given-names></name><name name-style="western"><surname>Liu</surname><given-names>B</given-names></name><name name-style="western"><surname>Wang</surname><given-names>M</given-names></name><name name-style="western"><surname>Zhang</surname><given-names>M</given-names></name><name name-style="western"><surname>Cai</surname><given-names>L</given-names></name></person-group> (<year>2015</year>) <article-title>Unravelling <italic><tp:taxon-name><tp:taxon-name-part taxon-name-part-type="genus">Colletotrichum</tp:taxon-name-part></tp:taxon-name></italic> species associated with <italic><tp:taxon-name><tp:taxon-name-part taxon-name-part-type="genus">Camellia</tp:taxon-name-part></tp:taxon-name></italic>: Employing ApMat and GS loci to resolve species in the <italic><tp:taxon-name><tp:taxon-name-part taxon-name-part-type="genus">C.</tp:taxon-name-part><tp:taxon-name-part taxon-name-part-type="species">gloeosporioides</tp:taxon-name-part></tp:taxon-name></italic> complex. Persoonia.</article-title><source>Molecular Phylogeny and Evolution of <tp:taxon-name><tp:taxon-name-part taxon-name-part-type="kingdom">Fungi</tp:taxon-name-part></tp:taxon-name></source><volume>35</volume>: <fpage>63</fpage>–<lpage>86</lpage>. <ext-link xlink:href="10.3767/003158515X687597" ext-link-type="doi" xlink:type="simple">https://doi.org/10.3767/003158515X687597</ext-link></mixed-citation></ref><ref id="B85"><mixed-citation xmlns:xlink="http://www.w3.org/1999/xlink" xlink:type="simple"><person-group><name name-style="western"><surname>Jayawardena</surname><given-names>RS</given-names></name><name name-style="western"><surname>Hyde</surname><given-names>KD</given-names></name><name name-style="western"><surname>Damm</surname><given-names>U</given-names></name><name name-style="western"><surname>Cai</surname><given-names>L</given-names></name><name name-style="western"><surname>Liu</surname><given-names>M</given-names></name><name name-style="western"><surname>Li</surname><given-names>XH</given-names></name><name name-style="western"><surname>Zhang</surname><given-names>W</given-names></name><name name-style="western"><surname>Zhao</surname><given-names>WS</given-names></name><name name-style="western"><surname>Yan</surname><given-names>JY</given-names></name></person-group> (<year>2016a</year>) Notes on currently accepted species of <italic><tp:taxon-name><tp:taxon-name-part taxon-name-part-type="genus">Colletotrichum.</tp:taxon-name-part></tp:taxon-name></italic> Mycosphere 7: 1192–1260. <ext-link xlink:href="10.5943/mycosphere/si/2c/9" ext-link-type="doi" xlink:type="simple">https://doi.org/10.5943/mycosphere/si/2c/9</ext-link></mixed-citation></ref><ref id="B52"><mixed-citation xmlns:xlink="http://www.w3.org/1999/xlink" xlink:type="simple"><person-group><name name-style="western"><surname>Fuentes-Aragón</surname><given-names>D</given-names></name><name name-style="western"><surname>Silva-Rojas</surname><given-names>HV</given-names></name><name name-style="western"><surname>Guarnaccia</surname><given-names>V</given-names></name><name name-style="western"><surname>Mora-Aguilera</surname><given-names>JA</given-names></name><name name-style="western"><surname>Aranda-Ocampo</surname><given-names>S</given-names></name><name name-style="western"><surname>Bautista-Martínez</surname><given-names>N</given-names></name><name name-style="western"><surname>Téliz-Ortiz</surname><given-names>D</given-names></name></person-group> (<year>2020b</year>) <article-title><italic><tp:taxon-name><tp:taxon-name-part taxon-name-part-type="genus">Colletotrichum</tp:taxon-name-part></tp:taxon-name></italic> species causing anthracnose on avocado fruit in Mexico: Current status.</article-title><source>Plant Pathology</source><volume>69</volume>: <fpage>1513</fpage>–<lpage>1528</lpage>. <ext-link xlink:href="10.1111/ppa.13234" ext-link-type="doi" xlink:type="simple">https://doi.org/10.1111/ppa.13234</ext-link></mixed-citation></ref><ref id="B25"><mixed-citation xmlns:xlink="http://www.w3.org/1999/xlink" xlink:type="simple"><person-group><name name-style="western"><surname>Chang</surname><given-names>L</given-names></name><name name-style="western"><surname>Li</surname><given-names>Y</given-names></name><name name-style="western"><surname>Gao</surname><given-names>Z</given-names></name><name name-style="western"><surname>Bonello</surname><given-names>P</given-names></name><name name-style="western"><surname>Cleary</surname><given-names>M</given-names></name><name name-style="western"><surname>Munck</surname><given-names>IA</given-names></name><name name-style="western"><surname>Santini</surname><given-names>A</given-names></name><name name-style="western"><surname>Sun</surname><given-names>H</given-names></name></person-group> (<year>2023</year>) Novel pathogen–plant host interaction: <italic><tp:taxon-name><tp:taxon-name-part taxon-name-part-type="genus">Colletotrichum</tp:taxon-name-part><tp:taxon-name-part taxon-name-part-type="species">jiangxiense</tp:taxon-name-part></tp:taxon-name></italic> and <italic><tp:taxon-name><tp:taxon-name-part taxon-name-part-type="genus">Fraxinus</tp:taxon-name-part><tp:taxon-name-part taxon-name-part-type="species">americana</tp:taxon-name-part></tp:taxon-name></italic> L. (white ash) in a sentinel garden in China. Plants 12: 4001. <ext-link xlink:href="10.3390/plants12234001" ext-link-type="doi" xlink:type="simple">https://doi.org/10.3390/plants12234001</ext-link></mixed-citation></ref></ref-list></tp:taxon-treatment>
