# Supplementary material for: ﻿Phylogenetic diversity of Colletotrichum species (Sordariomycetes, Glomerellales, Glomerellaceae) associated with plant diseases in Thailand
Source: MycoKeys. 2025 Jul 3;119:137–95. doi: 10.3897/mycokeys.119.152323 (PMC12246801; doi:10.3897/mycokeys.119.152323)
Supplement: XML Treatment for Colletotrichum musichiangmaiense [file mycokeys.119.152323-treatment8.xml]

<!DOCTYPE tp:taxon-treatment
  PUBLIC "-//TaxonX//DTD Taxonomic Treatment Publishing DTD v0 20100105//EN" "tax-treatment-NSO.dtd">
<tp:taxon-treatment xmlns:tp="http://www.plazi.org/taxpub"><tp:treatment-meta><kwd-group><label>Taxon classification</label><kwd>
                  <named-content content-type="kingdom">Fungi</named-content>
                </kwd><kwd>
                  <named-content content-type="order">Glomerellales</named-content>
                </kwd><kwd>
                  <named-content content-type="family">Glomerellaceae</named-content>
                </kwd></kwd-group><mixed-citation publication-type="journal"><person-group><name><surname>Gomdola</surname><given-names>Deecksha</given-names></name><name><surname>Jeewon</surname><given-names>Rajesh</given-names></name><name><surname>McKenzie</surname><given-names>Eric H.C.</given-names></name><name><surname>Jayawardena</surname><given-names>Ruvishika S.</given-names></name><name><surname>Al-Otibi</surname><given-names>Fatimah</given-names></name><name><surname>Tang</surname><given-names>Xia</given-names></name><name><surname>Wang</surname><given-names>Yong</given-names></name><name><surname>Hyde</surname><given-names>Kevin D.</given-names></name><name><surname>Fu</surname><given-names>Li</given-names></name></person-group><article-title>﻿Phylogenetic diversity of <italic><tp:taxon-name><tp:taxon-name-part taxon-name-part-type="genus" reg="Colletotrichum">Colletotrichum</tp:taxon-name-part></tp:taxon-name></italic> species (<tp:taxon-name><tp:taxon-name-part taxon-name-part-type="class">Sordariomycetes</tp:taxon-name-part></tp:taxon-name>, <tp:taxon-name><tp:taxon-name-part taxon-name-part-type="order">Glomerellales</tp:taxon-name-part></tp:taxon-name>, <tp:taxon-name><tp:taxon-name-part taxon-name-part-type="family">Glomerellaceae</tp:taxon-name-part></tp:taxon-name>) associated with plant diseases in Thailand</article-title><source>MycoKeys</source><day>03</day><month>07</month><year>2025</year><volume>119</volume><fpage>137</fpage><lpage>195</lpage><pub-id pub-id-type="doi">10.3897/mycokeys.119.152323</pub-id></mixed-citation></tp:treatment-meta><tp:nomenclature><label>﻿</label><tp:taxon-name>
                <object-id xmlns:xlink="http://www.w3.org/1999/xlink" content-type="arpha" xlink:type="simple">D3AAFB38-01A3-5897-A148-F4BAA978DD19</object-id>
                <tp:taxon-name-part taxon-name-part-type="genus" reg="Colletotrichum">Colletotrichum</tp:taxon-name-part>
                <tp:taxon-name-part taxon-name-part-type="species" reg="musichiangmaiense">musichiangmaiense</tp:taxon-name-part>
                <object-id xmlns:xlink="http://www.w3.org/1999/xlink" xlink:type="simple">Index Fungorum: IF901619</object-id>
                <object-id xmlns:xlink="http://www.w3.org/1999/xlink" xlink:type="simple">Facesoffungi Number: FoF17276</object-id>
              </tp:taxon-name><tp:taxon-authority>Gomdola, K.D. Hyde &amp; Jayaward.</tp:taxon-authority><tp:taxon-status xmlns:xlink="http://www.w3.org/1999/xlink" xlink:type="simple">sp. nov.</tp:taxon-status><xref ref-type="fig" rid="F1">Figs 1</xref><xref ref-type="fig" rid="F12">, 12</xref></tp:nomenclature><tp:treatment-sec sec-type="Holotype" id="SECID0ES2BK"><title>Holotype.</title><p><named-content xmlns:xlink="http://www.w3.org/1999/xlink" content-type="dwc:institutional_code" xlink:title="Mae Fah Luang University Herbarium" xlink:href="http://grbio.org/institution/mae-fah-laung-university-herbarium" xlink:type="simple">MFLU</named-content> 25-0020.</p></tp:treatment-sec><tp:treatment-sec sec-type="etymology" id="SECID0E42BK"><title>Etymology.</title><p>The compound epithet refers to the host genus, <italic><tp:taxon-name><tp:taxon-name-part taxon-name-part-type="other" reg="Musa">Musa</tp:taxon-name-part></tp:taxon-name></italic>, from which the species was isolated, and the location, Chiang Mai, where the fungus was collected.</p></tp:treatment-sec><tp:treatment-sec sec-type="description" id="SECID0EK3BK"><title>Description.</title><p>Associated with leaf blight of <italic><tp:taxon-name><tp:taxon-name-part taxon-name-part-type="other" reg="Musa">Musa</tp:taxon-name-part></tp:taxon-name></italic> sp. <bold><italic>Leaf blight</italic></bold> elongated, pale brown to brown, surrounded with a dark brown margin. Sexual morph: Not observed. Asexual morph on <abbrev xmlns:xlink="http://www.w3.org/1999/xlink" xlink:title="potato dextrose agar" id="ABBRID0E13BK" xlink:type="simple">PDA</abbrev>: <bold><italic>Conidiomata</italic></bold> 200–1000 µm diam. (x̄ = 450 µm, n = 10), semi-immersed, scattered or gregarious, globose to subglobose, dark brown to black, exuding creamy orange conidial mass. <bold><italic>Setae</italic></bold> not observed. <bold><italic>Conidiophores</italic></bold> formed directly from mycelium, hyaline, aseptate, smooth-walled. <bold><italic>Conidiogenous cells</italic></bold> 9–16 × 2–6 µm (x̄ = 13.2 × 4.2 µm, n = 10), hyaline, cylindrical to ampulliform or clavate, straight or flexuous, tapering towards the apex. <bold><italic>Conidia</italic></bold> 12–19 × 4.5–6 µm (x̄ = 15.7 × 5.4 µm, n = 30; L/W ratio = 2.9), hyaline, cylindrical to clavate, straight or slightly flexuous, smooth-walled, guttulate, aseptate, mostly with obtusely rounded ends (sometimes tapering towards one end). <bold><italic>Appressoria</italic></bold> not observed.</p><fig id="F12" position="float" orientation="portrait"><object-id xmlns:xlink="http://www.w3.org/1999/xlink" content-type="doi" xlink:type="simple">10.3897/mycokeys.119.152323.figure12</object-id><object-id xmlns:xlink="http://www.w3.org/1999/xlink" content-type="zenodo_dep_id" xlink:type="simple">15812277</object-id><object-id xmlns:xlink="http://www.w3.org/1999/xlink" content-type="arpha" xlink:type="simple">51AA0E84-AE5F-517B-AFB4-B1205A3ECEA6</object-id><label>Figure 12.</label><caption><p><italic><tp:taxon-name><tp:taxon-name-part taxon-name-part-type="genus" reg="Colletotrichum">Colletotrichum</tp:taxon-name-part><tp:taxon-name-part taxon-name-part-type="species" reg="musichiangmaiense">musichiangmaiense</tp:taxon-name-part></tp:taxon-name></italic> (<named-content xmlns:xlink="http://www.w3.org/1999/xlink" content-type="dwc:institutional_code" xlink:title="Mae Fah Luang University Herbarium" xlink:href="http://grbio.org/institution/mae-fah-laung-university-herbarium" xlink:type="simple">MFLU</named-content> 25-0020, holotype). <bold>a.</bold> Leaf blight (<italic><tp:taxon-name><tp:taxon-name-part taxon-name-part-type="other" reg="Musa">Musa</tp:taxon-name-part></tp:taxon-name></italic> sp.); <bold>b.</bold> Top and reverse of colony on <abbrev xmlns:xlink="http://www.w3.org/1999/xlink" xlink:title="malt extract agar plates" id="ABBRID0ET5BK" xlink:type="simple">MEA</abbrev> after 5 d; <bold>c.</bold> Spore mass formation on <abbrev xmlns:xlink="http://www.w3.org/1999/xlink" xlink:title="malt extract agar plates" id="ABBRID0EZ5BK" xlink:type="simple">MEA</abbrev> after 21 d; <bold>d.</bold> Conidiogenesis and developing conidia; <bold>e–g.</bold> Conidia. Scale bars: 500 μm (<bold>c</bold>); 10 μm (<bold>d–g</bold>).</p></caption><graphic xmlns:xlink="http://www.w3.org/1999/xlink" xlink:href="mycokeys-119-137-g012.jpg" position="float" orientation="portrait" xlink:type="simple" id="oo_1366891.jpg"><uri content-type="original_file" xlink:type="simple">https://binary.pensoft.net/fig/1366891</uri></graphic></fig></tp:treatment-sec><tp:treatment-sec sec-type="description" id="SECID0EK6BK"><title>Culture characteristics.</title><p>Colonies on <abbrev xmlns:xlink="http://www.w3.org/1999/xlink" xlink:title="malt extract agar plates" id="ABBRID0EQ6BK" xlink:type="simple">MEA</abbrev> reaching approximately 75 mm diam. after 7 d of incubation at 25 °C; mycelium initially greyish white, becoming olivaceous brown with age, elevation flat, cottony, and fluffy, aerial and filamentous with an entire margin.</p></tp:treatment-sec><tp:treatment-sec sec-type="Specimen examined" id="SECID0EU6BK"><title>Specimen examined.</title><p>Thailand • Chiang Mai Province, Omkoi District, Yiang Piang Subdistrict, associated with leaf blight of <italic><tp:taxon-name><tp:taxon-name-part taxon-name-part-type="other" reg="Musa">Musa</tp:taxon-name-part></tp:taxon-name></italic> sp. (<tp:taxon-name><tp:taxon-name-part taxon-name-part-type="family">Musaceae</tp:taxon-name-part></tp:taxon-name>), 16 Oct 2019, D. Gomdola DG385-T2 (<named-content xmlns:xlink="http://www.w3.org/1999/xlink" content-type="dwc:institutional_code" xlink:title="Mae Fah Luang University Herbarium" xlink:href="http://grbio.org/institution/mae-fah-laung-university-herbarium" xlink:type="simple">MFLU</named-content> 25-0020, <bold><italic>holotype</italic></bold>), ex-type <named-content xmlns:xlink="http://www.w3.org/1999/xlink" content-type="dwc:institutional_code" xlink:title="Mae Fah Luang University Culture Collection" xlink:href="http://grbio.org/institution/mae-fah-laung-university" xlink:type="simple">MFLUCC</named-content> 25-0021.</p></tp:treatment-sec><tp:treatment-sec sec-type="GenBank accession numbers" id="SECID0ETACK"><title>GenBank accession numbers.</title><p>ITS = <ext-link xmlns:xlink="http://www.w3.org/1999/xlink" ext-link-type="gen" xlink:href="PV263308" xlink:type="simple">PV263308</ext-link>; <italic>GAPDH</italic> = <ext-link xmlns:xlink="http://www.w3.org/1999/xlink" ext-link-type="gen" xlink:href="PV290913" xlink:type="simple">PV290913</ext-link>; <italic>ACT</italic> = <ext-link xmlns:xlink="http://www.w3.org/1999/xlink" ext-link-type="gen" xlink:href="PV297888" xlink:type="simple">PV297888</ext-link>; and <italic>TUB</italic>2 = <ext-link xmlns:xlink="http://www.w3.org/1999/xlink" ext-link-type="gen" xlink:href="PV295628" xlink:type="simple">PV295628</ext-link>.</p></tp:treatment-sec><tp:treatment-sec sec-type="distribution" id="SECID0ETBCK"><title>Known hosts, distributions, and lifestyles.</title><p>Associated with leaf blight of <italic><tp:taxon-name><tp:taxon-name-part taxon-name-part-type="other" reg="Musa">Musa</tp:taxon-name-part></tp:taxon-name></italic> sp. in Thailand (this study).</p></tp:treatment-sec><tp:treatment-sec sec-type="notes" id="SECID0EACCK"><title>Notes.</title><p>Our isolate (<named-content xmlns:xlink="http://www.w3.org/1999/xlink" content-type="dwc:institutional_code" xlink:title="Mae Fah Luang University Culture Collection" xlink:href="http://grbio.org/institution/mae-fah-laung-university" xlink:type="simple">MFLUCC</named-content> 25-0021) matches the morphological species concept of <italic><tp:taxon-name><tp:taxon-name-part taxon-name-part-type="genus" reg="Colletotrichum">Colletotrichum</tp:taxon-name-part></tp:taxon-name></italic> (<xref ref-type="bibr" rid="B88">Jayawardena et al. 2021a</xref>). It forms a distinct lineage (99% <abbrev xmlns:xlink="http://www.w3.org/1999/xlink" xlink:title="Maximum likelihood" id="ABBRID0EWCCK" xlink:type="simple">ML</abbrev> and 1.00 PP support; Fig. <xref ref-type="fig" rid="F1">1</xref>), separate from other <italic><tp:taxon-name><tp:taxon-name-part taxon-name-part-type="genus" reg="Colletotrichum">Colletotrichum</tp:taxon-name-part></tp:taxon-name></italic> species, and does not group within any species complex. Based primarily on its phylogenetic placement and supported by morphological data, we designate our isolate as a new singleton species, <italic><tp:taxon-name><tp:taxon-name-part taxon-name-part-type="genus" reg="Colletotrichum">Colletotrichum</tp:taxon-name-part><tp:taxon-name-part taxon-name-part-type="species" reg="musichiangmaiense">musichiangmaiense</tp:taxon-name-part></tp:taxon-name></italic>, associated with leaf blight of <italic><tp:taxon-name><tp:taxon-name-part taxon-name-part-type="other" reg="Musa">Musa</tp:taxon-name-part></tp:taxon-name></italic> sp. in Thailand.</p></tp:treatment-sec><tp:treatment-sec><!--Section generated to contain objects referenced in tp:taxon-treatment.--><fig id="F1" position="float" orientation="portrait"><object-id xmlns:xlink="http://www.w3.org/1999/xlink" content-type="doi" xlink:type="simple">10.3897/mycokeys.119.152323.figure1</object-id><object-id xmlns:xlink="http://www.w3.org/1999/xlink" content-type="zenodo_dep_id" xlink:type="simple">15812271</object-id><object-id xmlns:xlink="http://www.w3.org/1999/xlink" content-type="arpha" xlink:type="simple">B419C80C-B583-5077-B4AD-BE104B5D1512</object-id><label>Figure 1.</label><caption><p>Maximum likelihood analysis (IQ-tree) based on a combined dataset of ITS, <italic>GAPDH</italic>, <italic>CHS</italic>1, <italic>ACT</italic>, <italic>TUB</italic>2, <italic>H</italic>3, and <italic>CAM</italic> sequences from dataset 1, which includes all <italic><tp:taxon-name><tp:taxon-name-part taxon-name-part-type="genus" reg="Colletotrichum">Colletotrichum</tp:taxon-name-part></tp:taxon-name></italic> species. Bootstrap support values (<abbrev xmlns:xlink="http://www.w3.org/1999/xlink" xlink:title="Maximum likelihood" id="ABBRID0E6AAG" xlink:type="simple">ML</abbrev> ≥ 80%) and Bayesian posterior probabilities (PP ≥ 0.95) are given above the branches or near the nodes as <abbrev xmlns:xlink="http://www.w3.org/1999/xlink" xlink:title="Maximum likelihood" id="ABBRID0EDBAG" xlink:type="simple">ML</abbrev>/PP. Hyphens (--) indicate bootstrap support values below 80% for <abbrev xmlns:xlink="http://www.w3.org/1999/xlink" xlink:title="Maximum likelihood" id="ABBRID0EHBAG" xlink:type="simple">ML</abbrev> and posterior probabilities below 0.95. The tree is rooted with <italic><tp:taxon-name><tp:taxon-name-part taxon-name-part-type="genus" reg="Monilochaetes">Monilochaetes</tp:taxon-name-part><tp:taxon-name-part taxon-name-part-type="species" reg="infuscans">infuscans</tp:taxon-name-part></tp:taxon-name></italic> (CBS 869.96) and <italic><tp:taxon-name><tp:taxon-name-part taxon-name-part-type="genus" reg="Monilochaetes">M.</tp:taxon-name-part><tp:taxon-name-part taxon-name-part-type="species" reg="melastomae">melastomae</tp:taxon-name-part></tp:taxon-name></italic> (CBS145059). Type, ex-type, and reference species are denoted with <sup>T</sup>. Our isolates are in bold red font, while our new species are in bold blue font. Different color blocks represent distinct species complexes, with a single color used to denote singleton species.</p></caption><graphic xmlns:xlink="http://www.w3.org/1999/xlink" xlink:href="mycokeys-119-137-g001.jpg" position="float" orientation="portrait" xlink:type="simple" id="oo_1366880.jpg"><uri content-type="original_file" xlink:type="simple">https://binary.pensoft.net/fig/1366880</uri></graphic></fig></tp:treatment-sec><ref-list><ref id="B88"><mixed-citation xmlns:xlink="http://www.w3.org/1999/xlink" xlink:type="simple"><person-group><name name-style="western"><surname>Jayawardena</surname><given-names>RS</given-names></name><name name-style="western"><surname>Bhunjun</surname><given-names>CS</given-names></name><name name-style="western"><surname>Hyde</surname><given-names>KD</given-names></name><name name-style="western"><surname>Gentekaki</surname><given-names>E</given-names></name><name name-style="western"><surname>Itthayakorn</surname><given-names>P</given-names></name></person-group> (<year>2021a</year>) <article-title><italic><tp:taxon-name><tp:taxon-name-part taxon-name-part-type="genus">Colletotrichum</tp:taxon-name-part></tp:taxon-name></italic>: Lifestyles, biology, morpho-species, species complexes and accepted species.</article-title><source>Mycosphere</source><volume>12</volume>: <fpage>519</fpage>–<lpage>669</lpage>. <ext-link xlink:href="10.5943/mycosphere/12/1/7" ext-link-type="doi" xlink:type="simple">https://doi.org/10.5943/mycosphere/12/1/7</ext-link></mixed-citation></ref></ref-list></tp:taxon-treatment>
