# Supplementary material for: ﻿Phylogenetic diversity of Colletotrichum species (Sordariomycetes, Glomerellales, Glomerellaceae) associated with plant diseases in Thailand
Source: MycoKeys. 2025 Jul 3;119:137–95. doi: 10.3897/mycokeys.119.152323 (PMC12246801; doi:10.3897/mycokeys.119.152323)
Supplement: Supplementary material 1 — Isolates and their corresponding GenBank accession numbers [file mycokeys-119-137-s001.xlsx]

## Sheet: Sheet1
Species	Isolate number	ITS	GAPDH	CHS1	ACT	TUB2	H3	CAM
C. acutatum species complex
C. abscissum	COAD 1877 T	KP843126	KP843129	KP843132	KP843141	KP843135	KP843138	–
C. acerbum	CBS 128530 T	JQ948459	JQ948790	JQ949120	JQ949780	JQ950110	JQ949450	–
C. acutatum	CBS 112996 T	JQ005776	JQ948677	JQ005797	JQ005839	JQ005860	JQ005818	–
C. americanum	RGM 3380 T	OR644563	OR644970	OR645022	OR645076	OR645128	OR659700	–
C. americanum	RGM 3129	OR644556	OR644963	OR645015	OR645069	OR645121	OR659693	–
C. arboricola	CBS 144795 T	MH817944	MH817950	–	MH817956	MH817962	OR659702	–
C. australe	CBS 116478 T	JQ948455	JQ948786	JQ949116	JQ949776	JQ950106	JQ949446	–
C. bannaense	CGMCC 3.18887 T	MG209637	MG242005	MG241995	MG242001	MG209659	–	–
C. brisbanense	CBS 292.67 T	JQ948291	JQ948621	JQ948952	JQ949612	JQ949942	JQ949282	–
C. cairnsense	BRIP 63642 T	KU923672	KU923704	KU923710	KU923716	KU923688	KU923722	–
C. carthami	SAPA100011 T	AB696998	–	–	–	AB696992	–	–
C. chrysalidocarpi	ZHKUCC 23-0848 T	OR287501	OR493925	OR493908	OR493891	OR453377	–	–
C. chrysalidocarpi	ZHKUCC 23-0847	OR287500	OR493924	OR493907	OR493890	OR453376	–	–
C. chrysanthemi	IMI 364540 T	JQ948273	JQ948603	JQ948934	JQ949594	JQ949924	JQ949264	–
C. clavatum	IMI 398854 T	JN121126	–	–	–	JN121213	–	–
C. cosmi	CBS 853.73 T	JQ948274	JQ948604	JQ948935	JQ949595	JQ949925	JQ949265	–
C. costaricense	CBS 330.75 T	JQ948180	JQ948510	JQ948841	JQ949501	JQ949831	JQ949171	–
C. cuscutae	IMI 304802 T	JQ948195	JQ948525	JQ948856	JQ949516	JQ949846	–	–
C. eriobotryae	GLMC 1935 T	MF772487	MF795423	MN191653	MN191648	MF795428	MN191658	–
C. eriobotryae	GLMC 1936	MF772488	MF795424	MN191654	MN191649	MF795429	MN191659	–
C. filicis	CBS 101611	JQ948196	JQ948526	JQ948857	JQ949517	–	–	–
C. fioriniae	CBS 128517 T	JQ948292	JQ948622	JQ948953	JQ949613	JQ949943	JQ949283	–
C. godetiae	CBS 133.44 T	JQ948402	JQ948733	JQ949063	JQ949723	JQ950053	JQ949393	–
C. guajavae	IMI 350839 T	JQ948270	JQ948600	JQ948931	JQ949591	JQ949921	JQ949261	–
C. indonesiense	CBS 127551 T	JQ948288	JQ948618	JQ948949	JQ949609	JQ949939	JQ949279	–
C. javanense	CBS 144963a T	MH846576	MH846572	MH846573	MH846575	MH846574	MH846571	–
C. johnstonii	CBS 128532 T	JQ948444	JQ948775	JQ949105	JQ949765	JQ950095	JQ949435	–
C. kinghornii	CBS 198.35 T	JQ948454	JQ948785	JQ949115	JQ949775	JQ950105	JQ949445	–
C. kniphofiae	CBS 143496 T	MH107884	MH107998	MH107990	MH107975	MH108037	–	–
C. laticiphilum	CBS 112989 T	JQ948289	JQ948619	JQ948950	JQ949610	JQ949940	JQ949280	–
C. limetticola	CBS 114.14 T	JQ948193	JQ948523	JQ948854	JQ949514	JQ949844	JQ949184	–
C. lupini	CBS 109225 T	JQ948155	JQ948485	JQ948816	JQ949476	JQ949806	–	–
C. melonis	CBS 159.84 T	JQ948194	JQ948524	JQ948855	JQ949515	JQ949845	JQ949185	–
C. miaoliense	NTUCC 20-001-1 T	MK908419	MK908470	MK908522	MK908573	MK908624	–	–
C. nagasakiense	NBRC 116456 T	LC718411	LC722608	LC722651	LC722733	LC722773	LC722691	–
C. nymphaeae	CBS 515.78 T T	JQ948197	JQ948527	JQ948858	JQ949518	JQ949848	JQ949188	–
C. nymphaeae (=C. simulanticitri)	YMF 1.07302	OK030878	OK513680	OK513577	OK513615	–	–	–
C. paranaense	CBS 134729 T	KC204992	KC205026	KC205043	KC205077	KC205060	KC205004	–
C. paxtonii	IMI 165753 T	JQ948285	JQ948615	JQ948946	JQ949606	JQ949936	JQ949276	–
C. perseicola	RGM 3376 T	OR644585	OR644992	OR645045	OR645098	OR645150	OR659723	–
C. phormii	CBS 118194 T	JQ948446	JQ948777	JQ949107	JQ949767	JQ950097	JQ949437	–
C. pyricola	CBS 128531 T	JQ948445	JQ948776	JQ949106	JQ949766	JQ950096	JQ949436	–
C. rhombiforme	CBS 129953 T	JQ948457	JQ948788	JQ949118	JQ949778	JQ950108	JQ949448	–
C. roseum	CBS 145754 T	MK903611	MK903603	–	MK903604	MK903607	OR659735	–
C. salicis	CBS 607.94 T	JQ948460	JQ948791	JQ949121	JQ949781	JQ950111	JQ949451	–
C. schimae	LC13880 T	MZ595885	MZ664105	MZ799347	MZ664183	MZ674003	MZ673905	MZ799245
C. schimae	LC13881	MZ595887	MZ664106	MZ799348	MZ664185	MZ674005	MZ673907	MZ799247
C. schimae	PC9	OQ642139	OQ723034	OQ723037	OQ723035	OQ723036	–	–
C. schimae	CNUCC 324C-1-5-2	PP809328	PP832118	PP843051	PP824745	PP832196	PP832157	–
C. schimae	CNUCC 528-2-2	PP809337	PP832126	PP843060	PP824754	PP832205	PP832166	–
C. schimae	MFLUCC 25-0002	PV263289	PV290895	PV274246	PV297872	PV295615	–	–
C. schimae	MFLUCC 25-0003	PV263290	PV290896	PV274247	PV297873	PV295616	–	–
C. scovillei	CBS 126529 T	JQ948267	JQ948597	JQ948928	JQ949588	JQ949918	JQ949258	–
C. simmondsii	CBS 122122 T	JQ948276	JQ948606	JQ948937	JQ949597	JQ949927	JQ949267	–
C. sloanei	IMI 364297 T	JQ948287	JQ948617	JQ948948	JQ949608	JQ949938	JQ949278	–
C. speciosum	YMF 1.07301 T	OK030881	–	–	–	–	–	–
C. subsalicis	LC13863 T	MZ852849	–	MZ799346	MZ664128	MZ673953	MZ673836	–
C. tamarilloi	CBS 129814 T	JQ948184	JQ948514	JQ948845	JQ949505	JQ949835	JQ949175	–
C. walleri	CBS 125472 T	JQ948275	JQ948605	JQ948936	JQ949596	JQ949926	JQ949266	–
C. wanningense	CGMCC 3.18936 T	MG830462	MG830318	MG830302	MG830270	MG830286	–	–
C. agaves species complex
C. acericola	CBS 149616 T	OP514720	OP524190	OP524187	OP536817	OP524184	–	–
C. acericola	KRAM F59696	OP514721	OP524191	OP524188	OP536818	OP524185	–	–
C. agaves	CBS 118190	DQ286221	–	–	–	–	–	–
C. agaves	LC0947	MZ595831	MZ664053	MZ799266	MZ664129	MZ673955	MZ673842	–
C. chinense	CFCC 57501 T	ON692808	ON755050	ON755046	ON755042	ON755054	–	–
C. chinense	CFCC 57502	ON692809	ON755051	ON755047	ON755043	ON755055	–	–
C. euphorbiae	CBS 134725 T	KF777146	KF777131	KF777128	KF777125	KF777247	KF777134	–
C. ledebouriae	CBS 141284 T	KX228254	–	–	KX228357	–	KX228365	–
C. neosansevieriae	CPC 25127 T	KR476747	KR476791	–	KR476790	KR476797	KR476792	–
C. sansevieriae	MAFF 239721 T	LC179806	LC180130	LC180129	LC180127	LC180128	–	–
C. sansevieriae	BTGN2	MN386823	MN386911	–	–	MN386867	–	–
C. bambusicola species complex
C. bambusicola	CNUCC 307307 T	MT199632	MT192844	MT192871	MT188638	MT192817	–	–
C. guangxiense	CNUCC 310138 T	MT199633	MT192834	MT192861	MT188628	MT192805	–	–
C. hsienjenchang	MAFF 243051 T	AB738855	–	AB738846	AB738845	–	AB738847	–
C. metake	MAFF 244029 T	AB738859	–	–	–	OK236390	–	–
C. parabambusicola	LC13884 T	MZ595904	MZ664098	MZ799338	MZ664202	MZ674022	MZ673924	–
C. boninense species complex
C. annellatum	CBS 129826 T	JQ005222	JQ005309	JQ005396	JQ005570	JQ005656	JQ005483	JQ005743
C. araujiae	BBB:Ah35-04 T	OP035058	OP067659	–	–	OP067660	–	–
C. beeveri	CBS 128527 T	JQ005171	JQ005258	JQ005345	JQ005519	JQ005605	JQ005432	JQ005692
C. boninense	CBS 123755 T	JQ005153	JQ005240	JQ005327	JQ005501	JQ005588	JQ005414	JQ005674
C. brasiliense	CBS 128501 T	JQ005235	JQ005322	JQ005409	JQ005583	JQ005669	JQ005496	JQ005756
C. brassicicola	CBS 101059 T	JQ005172	JQ005259	JQ005346	JQ005520	JQ005606	JQ005433	JQ005693
C. bromeliacearum	LC0951 T	MZ595832	MZ664077	MZ799267	MZ664130	MZ673956	MZ673843	–
C. camelliae-japonicae	CGMCC 3.18118 T	KX853165	KX893584	–	KX893576	KX893580	MZ673859	–
C. capsicicola	PC159	OR505853	OR599648	OR599656	OR599652	–	–	–
C. capsicicola	URM 8822	OR505852	OR599647	OR599655	OR599651	–	–	–
C. catinaense	CBS 142417 T	KY856400	KY856224	KY856136	KY855971	KY856482	KY856307	KY856053
C. celtidis	MFLUCC 20-0177 T	MW114362	–	MW177696	MW151580	MW148274	–	–
C. celtidis	NCYUCC 19-0335	MW114363	–	MW177697	MW151581	MW148275	–	–
C. chamaedoreae	LC13868 T	MZ595890	MZ664084	MZ799274	MZ664188	MZ674008	MZ673910	–
C. chongqingense	CS0612 T	MG602060	MG602022	MT976117	MT976107	MG602044	–	–
C. citricola	CBS 134228 T	KC293576	KC293736	KY856140	KC293616	KC293656	KY856311	KC293696
C. cliviigenum	CBS 146825	MZ064415	MZ078178	MZ078161	MZ078143	MZ078260	MZ078180	–
C. colombiense	CBS 129818 T	JQ005174	JQ005261	JQ005348	JQ005522	JQ005608	JQ005435	JQ005695
C. condaoense	CBS 134299 T	MH229914	MH229920	MH229926	–	MH229923	MH229927	–
C. constrictum	CBS 128504 T	JQ005238	JQ005325	JQ005412	JQ005586	JQ005672	KY856313	JQ005759
C. cymbidiicola	IMI 347923 T	JQ005166	JQ005253	JQ005340	JQ005514	JQ005600	JQ005427	JQ005687
C. dacrycarpi	CBS 130241 T	JQ005236	JQ005323	JQ005410	JQ005584	JQ005670	JQ005497	JQ005757
C. diversum	LC11292 T	MZ595844	MZ664081	MZ799272	MZ664142	MZ673965	MZ673864	–
C. doitungense	MFLUCC 14-0128 T	MF448524	MH049480	–	MH376385	MH351277	–	–
C. feijoicola	CBS 144633 T	MK876413	MK876475	–	MK876466	MK876507	–	–
C. fici	MFLU 18-2615 T	MW114364	–	MW177698	MW151582	–	–	–
C. fici	NCYUCC 19-0336	MW114365	–	MW177699	MW151583	–	–	–
C. hippeastri	CBS 125376 T T	JQ005231	JQ005318	JQ005405	JQ005579	JQ005665	JQ005492	JQ005752
C. karstii	CORCG6 T	HM585409	HM585391	HM582023	HM581995	HM585428	–	HM582013
C. laurosilvaticum	RGM 3406 T	OR644582	OR644989	OR645042	OR645095	OR645147	OR659720	–
C. limonicola	CBS 142410 T	KY856472	KY856296	KY856213	KY856045	KY856554	KY856388	KY856125
C. novae-zelandiae	CBS 128505 T	JQ005228	JQ005315	JQ005402	JQ005576	JQ005662	JQ005489	JQ005749
C. oncidii	CBS 129828 T	JQ005169	JQ005256	JQ005343	JQ005517	JQ005603	JQ005430	JQ005690
C. palki	RGM 3055 T	OR644584	OR644991	OR645044	OR645097	OR645149	OR659722	–
C. parsonsiae	CBS 128525 T	JQ005233	JQ005320	JQ005407	JQ005581	JQ005667	JQ005494	JQ005754
C. pernambucoense	PC86	OR505855	OR599650	OR599658	OR599654	–	–	–
C. pernambucoense	URM 8821	OR505854	OR599649	OR599657	OR599653	–	–	–
C. petchii	CBS 378.94 T	JQ005223	JQ005310	JQ005397	JQ005571	JQ005657	JQ005484	JQ005744
C. philodendricola	CGMCC 3.19290 T	MH105257	MH105261	MH105265	MH105273	MH105277	MH105269	MH105281
C. philodendricola	LZJZ4	MH105260	MH105264	MH105268	MH105276	MH105280	MH105272	MH105284
C. phyllanthi	CBS 175.67 T	JQ005221	JQ005308	JQ005395	JQ005569	JQ005655	JQ005482	JQ005742
C. pseudoboninense	CGMCC 3.19755 T	MK796540	MK796573	–	MK796547	MK796554	MK796580	–
C. spicati	YMF 1.04942 T	OL842171	OL981266	OL981292	OL981240	OL981226	–	–
C. spicati	F6	OL842172	OL981267	OL981293	OL981241	OL981227	–	–
C. torulosum	CBS 128544 T	JQ005164	JQ005251	JQ005338	JQ005512	JQ005598	JQ005425	JQ005685
C. watphraense	MFLUCC 14-0123 T	MF448523	MH049479	–	MH376384	MH351276	–	–
C. wuxuhaiense	YMF 1.04951 T	OL842173	OL981268	OL981294	OL981242	OL981228	–	–
C. wuxuhaiense	F34	OL842175	OL981270	OL981296	OL981244	OL981230	–	–
C. dematium species complex
C. anthrisci	CBS 125334 T	GU227845	GU228237	GU228335	GU227943	GU228139	GU228041	–
C. circinans	CBS 221.81 T	GU227855	GU228247	GU228345	GU227953	GU228149	GU228051	–
C. dematium	CBS 125.25 T	GU227819	GU228211	GU228309	GU227917	GU228113	GU228015	–
C. eryngiicola	MFLUCC 17-0318 T	KY792726	KY792723	KY792720	KY792717	KY792729	–	–
C. fructi	CBS 346.37 T	GU227844	GU228236	GU228334	GU227942	GU228138	GU228040	–
C. hemerocallidis	CGMCC 3.14971 T	JQ400005	JQ400012	JQ399998	JQ399991	JQ400019	–	–
C. insertae	MFLU 15-1895 T	KX618686	KX618684	KX618683	KX618682	KX618685	–	–
C. jinshuiense	CGMCC 3.18903 T	MG748077	MG747995	MG747913	MG747767	MG748157	–	–
C. jinshuiense (=C. kakiivorum)	KCTC 46679	LC324781	LC324787	LC324783	LC324785	LC324791	LC324789	–
C. lineola	CBS 125337 T	GU227829	GU228221	GU228319	GU227927	GU228123	GU228025	–
C. menispermi	MFLU 14-0625 T	KU242357	KU242356	KU242355	KU242353	KU242354	–	–
C. orchidis	MFLUCC 17-1302 T	MK502144	MK496857	MK496855	MK496853	MK496859	–	–
C. parthenocissicola	MFLUCC 17-1098 T	MK629452	MK639362	MK639356	MK639358	MK639360	–	–
C. parthenocissigenum	CNUCC P7-4-5 T	PP860044	PP849733	PP849730	PP849727	PP849736	PP849739	–
C. parthenocissigenum	CNUCC P7-4-5-2-3	PP860045	PP849734	PP849731	PP849728	PP849737	PP849740	–
C. parthenocissigenum	CNUCC P7-4-5-3-3	PP860043	PP849732	PP849729	PP849726	PP849735	PP849738	–
C. quinquefoliae	MFLU 14-0626 T	KU236391	KU236390	–	KU236389	KU236392	–	–
C. sambucicola	MFLU 16-1388 T	KY098781	KY098780	KY098779	KY098778	KY098782	–	–
C. sedi	MFLUCC 14-1002 T	KM974758	KM974755	KM974754	KM974756	KM974757	–	–
C. sonchicola	MFLUCC 17-1299 T	KY962757	KY962754	KY962751	KY962748	–	–	–
C. spinaciae	CBS 128.57 T	GU227847	GU228239	GU228337	GU227945	GU228141	–	–
C. zhejiangense	LC13887 T	MZ595912	MZ664124	MZ799342	MZ664210	MZ674030	MZ673932	–
C. destructivum species complex
C. americae-borealis	CBS 136232 T	KM105224	KM105579	KM105294	KM105434	KM105504	KM105364	–
C. antirrhinicola	CBS 102189 T	KM105180	KM105531	KM105250	KM105390	KM105460	KM105320	–
C. atractylodicola	CGMCC 3.18761 T	KR149280	KR259334	KR259333	KR132243	KU058178	–	KR149281
C. bryoniicola	CBS 109849 T	KM105181	KM105532	KM105251	KM105391	KM105461	KM105321	–
C. cunninghamiae	CNUCC 58-57-2 T	PP812213	PP831925	PP820670	PP820664	PP831937	PP831931	–
C. cunninghamiae	CNUCC 58-61-2	PP812214	PP831926	PP820671	PP820665	PP831938	PP831932	–
C. destructivum	CBS 136228 T	KM105207	KM105561	KM105277	KM105417	KM105487	KM105347	–
C. fuscum	CBS 133701 T	KM105174	KM105524	KM105244	KM105384	KM105454	KM105314	–
C. galinsogae	MF-13.27 T	OL647887	OQ815882	OQ815879	OL676714	OL676749	OQ815885	–
C. galinsogae	KACC 43120	OR431670	OR449477	OR449440	OR449421	OR449509	OR449487	–
C. hubeiense	CNUCC 408-1-1 T	PP812212	PP831924	PP820669	PP820663	PP831936	PP831930	–
C. hubeiense	CNUCC 408-1-1-2	PP812216	PP831928	PP820673	PP820667	PP831940	PP831934	–
C. higginsianum	IMI 349061 T	KM105184	KM105535	KM105254	KM105394	KM105464	KM105324	–
C. kummerowiae	KACC 42404 T	OR431667	OR449464	OR449452	OR449411	OR449507	OR449498	–
C. kummerowiae	KACC 42433	OR431668	OR449468	OR449442	OR449420	OR449503	OR449485	–
C. lentis	CBS 127604 T	JQ005766	KM105597	JQ005787	JQ005829	JQ005850	JQ005808	–
C. lini	CBS 172.51 T	JQ005765	KM105581	JQ005786	JQ005828	JQ005849	JQ005807	–
C. luanense	CNUCC 157A-4-4 T	PP812211	PP831923	PP820668	PP820662	PP831935	PP831929	–
C. luanense	CNUCC 157A-4-4-2	PP812215	PP831927	PP820672	PP820666	PP831939	PP831933	–
C. neorubicola	CCR144 T	MK529906	MK547520	MK547526	MK547523	MN186400	–	–
C. ocimi	CBS 298.94 T	KM105222	KM105577	KM105292	KM105432	KM105502	KM105362	–
C. panacicola	KACC 410608 T	OR880093	OR885823	OR885816	OR885809	OR885837	OR885830	–
C. panacicola	KACC 410609	OR880094	OR885824	OR885817	OR885810	OR885838	OR885831	–
C. pisicola	CBS 724.97 T	KM105172	KM105522	KM105242	KM105382	KM105452	KM105312	–
C. pleopeltidis	CBS 147082 T	MW883412	–	MW890035	MW890024	–	–	–
C. quercicola	CFCC 54457 T	ON692810	ON755052	ON755048	ON755044	ON755056	–	–
C. quercicola	CFCC 57507	ON692811	ON755053	ON755049	ON755045	ON755057	–	–
C. shisoi	JCM 31818 T	MH660930	MH660931	MH660929	MH660928	MH660932	–	–
C. tabacum	CPC 18945 T	KM105204	KM105557	KM105274	KM105414	KM105484	KM105344	–
C. tanaceti	CBS 132693 T	JX218228	JX218243	JX259268	JX218238	JX218233	–	–
C. utrechtense	CBS 130243 T	KM105201	KM105554	KM105271	KM105411	KM105481	KM105341	–
C. vignae	CBS 501.97 T	KM105183	KM105534	KM105253	KM105393	KM105463	KM105323	–
C. dracaenophilum species complex
C. buxi	LC13873 T	MZ595886	MZ664056	MZ799285	MZ664184	MZ674004	MZ673906	MZ799246
C. cariniferi	MFLUCC 14-0100 T	MF448521	–	–	–	MH351274	–	–
C. coelogynes	CBS 132504 T	MG600713	MG600776	MG600836	MG600920	MG600980	MG600882	–
C. crousii	LC13858 T	MZ595876	MZ664059	MZ799281	MZ664174	MZ673995	MZ673896	–
C. cypericola	GZCC 21-0807 T	OP723073	OP737970	OP715775	OP715809	OP720866	–	–
C. cypericola	GZCC 21-0808	OP723074	OP737969	OP715774	OP715808	OP720865	–	–
C. dracaenophilum	CBS 118199 T	JX519222	JX546707	JX519230	JX519238	JX519247	JX546756	–
C. excelsum-altitudinum	CGMCC 3.15130 T	HM751815	KC843502	–	KC843548	JX625211	–	–
C. parallelophorum	MFLUCC 14-0083 T	MF448525	MK165695	–	–	MH351280	–	–
C. robustum	YMF1.06941 T	OK030877	–	–	OK513614	OK513646	–	–
C. schefflerae	GZCC 21-0809 T	OP723075	OP737971	OP715776	OP715810	–	–	–
C. sinuatum	LC13874 T	MZ595900	MZ664064	MZ799286	MZ664198	MZ674018	MZ673920	–
C. tongrenense	GMBC0209 T	MH482933	MH705332	–	MH717074	MH729805	–	–
C. tropicicola	MFLUCC 11-0114 T	JN050240	JN050229	MZ799279	JN050218	JN050246	–	JN050223
C. yunnanense	CBS 13213 T	JX546804	JX546706	JX519231	JX519239	JX519248	JX546755	–
C. gigasporum species complex
C. arxii	CBS 132511 T	KF687716	KF687843	KF687780	KF687802	KF687881	KF687858	KF687819
C. chiangraiense	MFLUCC 14-0119 T	MF448522	–	–	MH376383	MH351275	–	–
C. danzhouense	CGMCC 3.25375 T	OR461229	OR455965	OR456003	OR456041	OR456079	–	–
C. danzhouense	DL107	OR461230	OR455966	OR456004	OR456042	OR456080	–	–
C. durionigenum	MFLU 22-0194	OP740244	OP744505	OP744504	OP744503	OP744506	–	–
C. kapreanum	PH22T135 T	LC750347	LC750348	LC750349	LC750350	LC750351	–	–
C. gigasporum	CBS 133266 T	KF687715	KF687822	KF687761	–	KF687866	KF687844	–
C. jishouense	GMBC0209 T	MH482929	MH681658	–	MH708135	MH727473	–	–
C. magnisporum	CBS 398.84 T	KF687718	KF687842	KF687782	KF687803	KF687882	KF687865	–
C. pseudomajus	CBS 571.88 T	KF687722	KF687826	KF687779	KF687801	KF687883	KF687864	KF687807
C. radicis	CBS 529.93 T	KF687719	KF687825	KF687762	KF687785	KF687869	KF687847	KF687806
C. serranegrense	COAD 2100a T	KY400111	–	KY407894	KY407892	KY407896	–	–
C. subvariabile	LC13876 T	MZ595883	MZ664054	MZ799343	MZ664181	MZ674001	MZ673903	MZ799243
C. variabile	LC13875 T	MZ595884	MZ664055	MZ799344	MZ664182	–	MZ673904	MZ799244
C. vietnamense	CBS 125478 T	KF687721	KF687832	KF687769	KF687792	KF687877	KF687855	KF687816
C. zhaoqingense	LC13877 T	MZ595905	MZ664065	MZ799304	MZ664203	MZ674023	MZ673925	MZ799250
C. gloeosporioides species complex
C. aenigma	ICMP 18608 T	JX010244	JX010044	JX009774	JX009443	JX010389	–	–
C. aeschynomenes	ICMP 17673 T	JX010176	JX009930	JX009799	JX009483	JX010392	–	–
C. aeschynomenes	COL02	–	MK792457	–	–	MK792460	–	–
C. alatae	CBS 304.67 T	JX010190	JX009990	JX009837	JX009471	JX010383	–	JX009738
C. alienum	ICMP 12071 T	JX010251	JX010028	JX009882	JX009572	JX010411	–	JX009654
C. anhuiense	AG85 T	OL772736	OL854171	OL854157	OM100917	OL854185	–	OL854146
C. anhuiense	AG52	OL772737	OL854172	OL854158	OM100918	OL854186	–	OL854147
C. aotearoa	ICMP 18537 T	JX010205	JX010005	JX009853	JX009564	JX010420	–	JX009611
C. arecicola	CGMCC 3.19667 T	MK914635	MK935455	MK935541	MK935374	MK935498	–	–
C. artocarpicola	MFLUCC 18-1167 T	MN415991	MN435568	MN435569	MN435570	MN435567	–	–
C. asianum	ICMP 18580 T	FJ972612	JX010053	JX009867	JX009584	JX010406	–	–
C. australianum	VPRI 43075 T	MG572138	MG572127	MW091987	MN442109	MG572149	–	–
C. avicenniae	MFLUCC 23-0289 T	OR856121	OR886390	OR886402	OR886393	OR886396	–	–
C. camelliae	CGMCC 3.14925 T	KJ955081	KJ954782	MZ799255	KJ954363	KJ955230	MZ673847	JN936973
C. camelliae (=C. analogum)	YMF 1.06943	OK030860	OK513663	OK513559	OK513599	OK513629	–	–
C. cangyuanensis	CGMCC 3.17582 T	OK030864	OK513667	OK513563	OK513603	OK513633	–	–
C. cangyuanensis	YMF1.04998	OK030865	OK513668	OK513564	OK513604	OK513634	–	–
C. castaneae	GUCC 21268.4 T	OP722991	OP737973	OP715778	OP715812	OP720868	–	–
C. castaneae	GUCC 12179	OP722992	OP737974	OP715779	OP715813	–	–	–
C. castaneae	GUCC 12176	OP722990	OP737972	OP715777	OP715811	OP720867	–	–
C. castaneae	MFLUCC 25-0004	PV263291	PV290897	PV274248	PV297874	PV295617	–	–
C. castaneae	MFLUCC 25-0005	PV263292	PV290898	PV274249	PV297875	PV295618	–	–
C. changpingense	MFLUCC 15-0022 T	KP683152	KP852469	KP852449	KP683093	KP852490	–	–
C. chiangmaiense	MFLUCC 18-0945 T	MW346499	MW548592	MW623653	MW655578	–	–	–
C. chinensis	CGMCC 3.25209 T	OR287154	OR295535	OR295491	OR295513	OR295557	–	–
C. chinensis	CGMCC 3.25210	OR287156	OR295536	OR295492	OR295514	OR295558	–	–
C. chrysophilum	URM7368 T	KX094252	KX094183	KX094083	KX093982	KX094285	–	KX094063
C. chrysophilum	A20_F13_004	OR030319	OR037286	–	OR037283	OR046884	–	OR037285
C. chrysophilum	PP_212b	OQ992568	OR001699	–	OR001684	OR001709	–	OR001694
C. chrysophilum	PP_211a	OQ992567	OR001698	–	OR001683	OR001708	–	OR001693
C. chrysophilum	PP_209c	OQ992565	OR001696	–	OR001681	OR001706	–	OR001691
C. chrysophilum	PP_208d	OQ992564	OR001695	–	OR001680	OR001705	–	OR001690
C. chrysophilum	PP_210d	OQ992566	OR001697	–	OR001682	OR001707	–	OR001692
C. chrysophilum	MFLUCC 25-0006	PV263293	PV290899	PV274250	PV297876	PV295619	PV400141	PV299285
C. cigarro	ICMP 18539 T	JX010230	JX009966	JX009800	JX009523	JX010434	MZ673837	JX009635
C. citrulli	CAASZT52 T	MZ475133	OL456685	OL901153	OL449283	OL456644	–	–
C. citrulli	CAASZT54	MZ475134	OL456686	OL901154	OL449284	OL456645	–	–
C. clidemiae	ICMP 18658 T	JX010265	JX009989	JX009877	JX009537	JX010438	–	JX009645
C. cobbittiense	BRIP 66219 T	MH087016	MH094133	MH094135	MH094134	MH094137	MH094136	–
C. conoides	CGMCC 3.17615 T	KP890168	KP890162	KP890156	KP890144	KP890174	–	KP890150
C. cordylinicola	MFLUCC 90551 T	JX010226	JX009975	JX009864	JX009586	JX010440	–	JX009651
C. cycadis	BRIP 71326a	MT439915	MT439919	MT439917	–	MT439921	–	–
C. dracaenigenum	MFLUCC 19-0430T T	MN921250	MT215577	MT215575	MT313686	–	–	–
C. endophyticum	MFLUCC 13-0418 T	KC633854	KC832854	MZ799261	KF306258	MZ673954	MZ673839	–
C. endophyticum	YN32-6	MH636511	MH681390	MH622453	MH622589	MH622721	–	–
C. endophyticum	YN32-2	MH636509	MH681388	MH622451	MH622587	MH622719	–	–
C. endophyticum	YN1A4	KU251561	KU252015	KU251909	KU251642	KU252169	–	KU251804
C. endophyticum	YN1A5	KU251560	KU252014	KU251908	KU251641	KU252168	–	KU251803
C. endophyticum	CAUG28	KP145441	KP145413	KP145385	KP145329	KP145469	–	KP145357
C. endophyticum	OBP5	KJ947310	KJ947279	KJ947233	KJ947187	KJ947210	KJ947256	–
C. endophyticum	LC1216	KC633853	KC832853	–	–	–	–	–
C. endophyticum	LC0327	KC633855	KC832846	–	–	–	–	–
C. endophyticum	EIPP 33	MK330020	MK344238	MK344261	MK344284	MK344215	–	–
C. endophyticum	GUCC 12106	OP722961	–	–	–	OP761992	–	–
C. endophyticum	SM44	MN635732	MT077121	–	–	–	–	–
C. endophyticum	MFLUCC 25-0007	PV263294	PV290900	PV274251	PV297877	PV295620	–	–
C. endophyticum	MFLUCC 25-0008	PV263295	PV290901	PV274252	PV297878	PV295621	PV400142	PV299286
C. endophyticum	MFLUCC 25-0011	PV263298	PV290904	PV274255	PV297881	PV295623	PV400144	PV299288
C. endophyticum	MFLUCC 25-0009	PV263296	PV290902	PV274253	PV297879	–	–	–
C. endophyticum	MFLUCC 25-0010	PV263297	PV290903	PV274254	PV297880	PV295622	PV400143	PV299287
C. endophyticum	MFLUCC 25-0012	PV263299	PV290905	PV274256	PV297882	PV295624	PV400145	PV299289
C. fici-septicae	MFLU 19-2770 T	MW114367	MW183774	MW177701	MW151585	–	–	–
C. fructicola	ICMP 18581 T	JX010165	JX010033	JX009866	FJ907426	JX010405	–	JX009676
C. fructicola (=C. ignotum)	CBS 125397	JX010173	JX010032	–	JX009581	–	–	JX009674
C. fructicola	MFLUCC 17-1752	OR828931	OR840868	OR840856	OR840845	OR840862	–	OR840851
C. fructicola	MFLUCC 17-1753	OR828932	OR840869	OR840857	OR840846	OR840863	–	OR840852
C. fructicola	MFLUCC 22-0181	OQ048649	OQ067350	OQ067349	OQ067348	OQ067351	–	–
C. fructicola	MFLUCC 22-0182	OQ048650	OQ067354	OQ067353	OQ067352	OQ067355	–	–
C. fructicola	LMCFQZ02	ON573033	ON619871	ON619868	ON619865	ON619874	–	–
C. fructicola	LMCFQZ01	ON573032	ON619870	ON619867	ON619864	ON619873	–	–
C. fructicola (=C. mengyinense)	SAUCC 200702	MW786742	MW846240	MW883686	MW883695	MW888970	–	MW922538
C. fructicola	MFLUCC 25-0013	PV263300	PV290906	PV274257	PV297883	PV295625	–	–
C. fructicola	MFLUCC 25-0014	PV263301	PV290907	PV274258	PV297884	–	PV549703	–
C. fructicola	MFLUCC 25-0015	PV263302	PV290908	PV274259	PV297885	–	PV400146	–
C. fructicola	MFLUCC 25-0017	PV263304	PV290910	PV274261	PV297886	PV295626	PV400148	PV299291
C. fructicola	MFLUCC 25-0016	PV263303	PV290909	PV274260	–	–	PV400147	PV299290
C. fructivorum	BPI 884103 T	JX145145	MZ664047	MZ799259	MZ664126	JX145196	–	–
C. fructivorum	Coll873	JX145156	–	–	–	JX145208	–	–
C. fructivorum	Coll864	JX145155	–	–	–	JX145207	–	–
C. fructivorum	Coll445	JX145151	–	–	–	JX145202	–	–
C. fructivorum	CBS 124.22	MH854714	–	–	–	JX145176	–	–
C. fructivorum	Coll1081	JX145132	–	–	–	JX145183	–	–
C. fructivorum	Coll1004	JX145127	–	–	–	JX145178	–	–
C. gardeniae	GUCC 12049 T	OP722995	OP737963	OP715766	OP715801	OP720858	–	–
C. gloeosporioides	IMI 356878 T	JQ005152	JQ005239	JQ005326	JQ005500	JQ005587	KY856316	JQ005673
C. gloeosporioides	ICMP 18730	JX010157	JX009981	JX009861	JX009548	–	–	JX009737
C. gloeosporioides	LGMF800	KM278577	KM257052	KJ579936	KJ569194	KJ579891	–	KM257044
C. gloeosporioides	LGMF748	KM257023	KM257047	KJ579931	KJ569189	KJ579839	–	KM257039
C. gracile	YMF 1.06939 T	OK030868	OK513671	OK513567	OK513607	OK513637	–	–
C. gracile	YMF 1.07329	–	OK513672	–	OK513608	OK513638	–	–
C. grevilleae	CBS 132879 T	KC297078	KC297010	KC296987	KC296941	KC297102	KC297056	KC296963
C. grossum	CGMCC 3.17614 T	KP890165	KP890159	KP890153	KP890141	KP890171	–	KP890147
C. guiyangense	CNUCC 823-1-1-1 T	PP812207	PP819551	PP819547	PP830762	PP830770	–	PP830766
C. guiyangense	CNUCC 823-1-1-2	PP812208	PP819552	PP819548	PP830763	PP830771	–	PP830767
C. hebeiense	MFLUCC 13-0726 T	KF156863	KF377495	KF289008	KF377532	KF288975	–	–
C. hederiicola	MFLU 15-0689 T	MN631384	–	MN635794	MN635795	–	–	–
C. helleniense	CBS 142418 T	KY856446	KY856270	KY856186	KY856019	KY856528	KY856361	KY856099
C. henanense	LC3030 T	KJ955109	KJ954810	MZ799256	KM023257	KJ955257	–	KJ954662
C. horii	NBRC 7478 T	GQ329690	GQ329681	JX009752	JX009438	JX010450	–	JX009604
C. horii	ICMP 17968	JX010212	GQ329682	JX009811	JX009547	JX010378	–	JX009605
C. hystricis	CBS 142411 T	KY856450	KY856274	KY856190	KY856023	KY856532	KY856365	KY856103
C. jiangxiense	CGMCC 3.17363 T	KJ955201	KJ954902	MZ799257	KJ954471	KJ955348	–	KJ954752
C. jiangxiense	22N642	OR805434	OR826297	OR826295	–	OR826299	–	–
C. jiangxiense	SYD-9	OR467495	OR472539	OR472537	OR472535	OR472541	–	OR472533
C. jiangxiense	SYD-4	OR467494	OR472538	OR472536	OR472534	OR472540	–	OR472532
C. jiangxiense	MFLUCC 25-0018	PV263305	–	–	–	PV295627	PV400149	–
C. jixiense	CNUCC 5-21-2-1 T	PP812209	PP819553	PP819549	PP830764	PP830772	–	PP830768
C. jixiense	CNUCC 5-21-2-2	PP812210	PP819554	PP819550	PP830765	PP830773	–	PP830769
C. juglandicola	CGMCC3.24312 T	OQ263015	OQ282973	OR004793	OQ282966	OQ282980	–	–
C. juglandicola	CGMCC3.24313	OQ263018	OQ282977	OR004797	OQ282970	OQ282984	–	–
C. kahawae	ICMP:17816 T	JX010231	JX010012	JX009813	JX009452	JX010444	–	JX009642
C. kahawae	ICMP:17811	JX010233	JX009970	JX009817	JX009555	JX010430	–	JX009641
C. kahawae	CIFC Uga7	HE655531	–	–	–	HE655592	–	–
C. kunmingense	GUCC 12053 T	OP722975	OP737965	OP715769	OP715804	OP720861	–	–
C. ledongense	CGMCC 3.18888 T	MG242008	MG242016	MG242018	MG242014	MG242010	–	MG242012
C. ligustri	GUCC 12111 T	OP722988	OP737968	OP715773	OP740216	OP720864	–	–
C. lumnitzerae	MFLUCC 23-0291 T	OR856122	OR886391	OR886403	OR886394	OR886397	–	–
C. makassarense	CBS 143664 T	MH728812	MH728820	MH805850	MH781480	MH846563	–	–
C. makassarense	CPC 28556	MH728815	MH728821	MH805848	MH781478	MH846561	–	–
C. musae	CBS 116870 T	JX010146	JX010050	JX009896	JX009433	JX010413	JQ005819	JX009742
C. nanjingense	CFCC 58940 T	OQ456155	OQ507144	OQ507141	OQ507149	OQ507147	–	OQ507138
C. nanjingense	CFCC 58939	OQ456154	OQ507143	OQ507140	OQ507150	OQ507146	–	OQ507137
C. noveboracense	CBS 146410 T	MN715327	MN741093	–	MN741051	MN741071	–	MN741061
C. noveboracense	H1091258	MN646685	MN640567	–	MN640565	MN640569	–	MN640566
C. noveboracense	AFK423	MN708219	MN741085	–	MN701181	MN701194	–	MN701191
C. noveboracense	AFK408	MN708218	MN741084	–	MN701180	MN701195	–	MN701192
C. noveboracense	AFK289	MN708217	MN741083	–	MN701179	–	–	MN701193
C. noveboracense	AFK65	MN708216	–	–	MN701178	MN701196	–	MN701190
C. noveboracense	AFK220	MN625451	MN689180	–	MN622839	MN622861	–	MN622851
C. noveboracense	CMS-6751	MN715325	MN741089	–	–	MN741067	–	MN741057
C. noveboracense	Essl-10a	MN715331	MN741092	–	–	MN741070	–	MN741060
C. noveboracense	CMS6764	–	MT512990	–	–	MT513057	–	MT512955
C. nullisetosum	YMF 1.06946 T	OK030872	OK513675	OK513571	OK513611	OK513641	–	–
C. nupharicola	CBS 470.96 T	JX010187	JX009972	JX009835	JX009437	JX010398	–	JX009663
C. oblongisporum	YMF 1.06938 T	OK030874	OK513677	OK513573	–	OK513643	–	–
C. osmanthicola	AG36	OL772733	OL854168	OL854154	OM100914	OL854182	–	OL854143
C. osmanthicola	AG42	OL772734	OL854169	OL854155	OM100915	OL854183	–	OL854144
C. peakense	CGMCC 3.24308 T	OQ263017	OQ282975	OR004795	OQ282968	OQ282982	–	–
C. peakense	CGMCC 3.24307	OQ263016	OQ282974	OR004794	OQ282967	OQ282981	–	–
C. perseae	CBS 141365 T	KX620308	KX620242	MZ799260	KX620145	KX620341	–	KX620206
C. polypodialium	MFLU 22-0234 T	OP802361	OP801720	OP801702	OP801685	OP801739	–	–
C. polypodialium	MFLU 22-0238	OP802377	OP801730	OP801712	OP801695	OP801750	–	–
C. populi	HMBFU191 T	AB632347	JN211081	–	JN184704	JN862898	–	–
C. populi	HMBFU173	AB632349	JN211084	–	JN184707	JN862900	–	–
C. proteae	CBS 132882 T	KC297079	KC297009	KC296986	KC296940	KC297101	KC297045	KC296960
C. pseudotheobromicola	MFLUCC 18-1602 T	MH817395	MH853675	MH853678	MH853681	MH853684	–	–
C. psidii	CBS 145.29 T	JX010219	JX009967	JX009901	JX009515	JX010443	–	JX009743
C. queenslandicum	ICMP 1778 T	JX010276	JX009934	JX009899	JX009447	JX010414	–	JX009691
C. rhexiae	CBS 133134 T	JX145128	MZ664046	MZ799258	MZ664127	JX145179	MZ673834	–
C. salsolae	ICMP 19051 T	JX010242	JX009916	JX009863	JX009562	JX010403	–	JX009696
C. siamense	ICMP 18578 T	FJ972613	FJ972575	JX009865	FJ907423	FJ907438	–	FJ917505
C. siamense	MFLUCC 18-1162	MN788676	MN995328	MN995335	MN995334	MN995329	–	–
C. siamense	ICMP 18572	JX010160	JX010061	JX009783	JX009487	–	–	JX009705
C. siamense	ICMP 18739	JX010161	JX009921	JX009794	JX009484	–	–	JX009716
C. siamense	ICMP 18571	JX010159	JX009922	JX009782	JX009482	–	–	JX009710
C. siamense	MFLUCC 22-0138	OP802366	OP801723	OP801705	OP801688	OP801742	–	–
C. subhenanense	YMF1.06865 T	OK030883	OK513684	OK513581	OK513618	OK513647	–	–
C. syzygiicola	DNCL021 T	KF242094	KF242156	–	KF157801	KF254880	–	KF254859
C. tainanense	CBS 143666 T	MH728818	MH728823	MH805845	MH781475	MH846558	–	–
C. temperatum	CBS 133122 T	JX145159	MZ664045	MZ799254	MZ664125	JX145211	MZ673833	–
C. thasutense	MFLU 22-0206 T	OP821902	OP831282	OP831281	OP831280	OP831283	–	–
C. theobromicola	CBS 124945 T	JX010294	JX010006	JX009869	JX009444	JX010447	–	JX009591
C. ti	ICMP 4832 T	JX010269	JX009952	JX009898	JX009520	JX010442	–	JX009649
C. tomentosae	ZHKUCC 21-0103 T	OL708422	OL855850	OL855860	OL855870	OL855887	–	–
C. tropicale	CBS 124949 T	JX010264	JX010007	JX009870	JX009489	JX010407	KY856395	JX009719
C. tropicale	CBS 124946	KC566806	KC566660	KC566373	KC566952	KC566228	–	KC566515
C. tropicale	CBS 124943	JX010277	JX010014	JX009868	JX009570	–	–	JX009720
C. tropicale	CPC 16260	KC566807	KC566661	KC566374	KC566953	KC566229	–	KC566516
C. viniferum	GZAAS 5.08601 T	JN412804	JN412798	–	JN412795	JN412813	–	–
C. wuxiense	CGMCC 3.17894 T	KU251591	KU252045	KU251939	KU251672	KU252200	–	KU251833
C. xanthorrhoeae	CBS 127831 T	JX010261	JX009927	JX009823	JX009478	JX010448	–	JX009653
C. xishuangbannaense	MFLUCC 19-0107 T	MW346469	MW537586	MW660832	MW652294	–	–	–
C. yuanjiangense	YMF 1.04996 T	OK030885	OK513686	OK513583	OK513620	OK513649	–	–
C. yuanjiangense	YMF 1.04997	OK030886	OK513687	OK513584	OK513621	OK513650	–	–
C. xishanense	CNUCC 453-2-3-1 T	PP481730	PP498763	PP498761	PP498767	PP498765	–	PP498759
C. xishanense	CNUCC 453-2-3-2	PP481731	PP498764	PP498762	PP498768	PP498766	–	PP498760
C. graminicola-caudatum species complex
C. alcornii	IMI 176619 T	JX076858	–	–	–	–	–	–
C. axonopodi	IMI 279189 T	MN521699	–	–	–	–	–	–
C. baiyuense	YMF 1.04941 T	OL842184	OL981279	OL981305	OL981253	–	–	–
C. baiyuense	BY75	OL842183	OL981278	OL981304	OL981252	–	–	–
C. baltimorense	BPI 892771 T	JX076866	–	–	–	–	–	–
C. casaense	YMF 1.04947 T	OL842180	OL981275	OL981301	OL981249	–	–	–
C. casaense	LT2	OL842181	OL981276	OL981302	OL981250	–	–	–
C. caspicum	UTFC 365 T	MW741443	–	–	–	MW740344	–	–
C. caspicum	UTFC 362	MW741439	–	–	–	MW740342	–	–
C. caudasporum	CGMCC 3.15106 T	JX625162	KC843512	–	KC843526	JX625190	–	–
C. caudatum	CBS 131602 T	JX076860	–	–	–	–	–	–
C. cereale	CBS 129663 T	–	–	JQ005795	JQ005837	JQ005858	JQ005816	–
C. danxiashanense	LC13885 T	MZ595898	MZ664101	MZ799330	MZ664196	MZ674016	MZ673918	–
C. dolichoconidiophori	LC13889 T	MZ595896	MZ664094	MZ799329	MZ664194	MZ674014	MZ673916	MZ799249
C. duyunensis	CGMCC 3.15105 T	JX625160	KC843515	–	KC843530	JX625187	–	–
C. echinochloae	MAFF 511473 T	AB439811	–	–	–	–	–	–
C. endophytum	CGMCC 3.15108 T	JX625177	KC843521	MZ799327	KC843533	JX625206	MZ673853	–
C. eleusines	MAFF 511155 T	JX519218	–	JX519226	JX519234	JX519243	–	–
C. eremochloae	CBS 129661 T	JX519220	–	JX519228	JX519236	JX519245	–	–
C. falcatum	CBS 147945 T	JQ005772	–	JQ005793	JQ005835	JQ005856	JQ005814	–
C. garzense	YMF 1.04948 T	OL842185	OL981280	OL981306	OL981254	–	–	–
C. garzense	LT31	OL842186	OL981281	OL981307	OL981255	–	–	–
C. graminicola	CBS 130836 T	JQ005767	MW740221	JQ005788	JQ005830	JQ005851	–	–
C. hanaui	MAFF 305404 T	JX519217	MW740223	JX519225	–	JX519242	–	–
C. jacksonii	MAFF 305460 T	JX519216	MW740224	JX519224	JX519233	JX519241	–	–
C. litangense	YMF 1.06700 T	MW722955	–	–	–	MW776748	–	–
C. miscanthi	MAFF 510857 T	JX519221	MW740225	JX519229	JX519237	JX519246	–	–
C. multiseptatum	LC13886 T	MZ595901	MZ664099	MZ799331	MZ664199	MZ674019	MZ673921	–
C. navitas	CBS 125086 T	JQ005769	–	JQ005790	JQ005832	JQ005853	–	–
C. nicholsonii	MAFF 511115 T	JQ005770	MW740226	JQ005791	JQ005833	JQ005854	–	–
C. ochracea	CGMCC 3.15104 T	JX625168	KC843513	MZ799317	KC843527	JX625183	MZ673849	–
C. paraendophytum	LC13888 T	MZ595895	MZ664057	MZ799328	MZ664193	MZ674013	MZ673915	MZ799248
C. paspali	MAFF 305403 T	JX519219	MW740210	JX519227	JX519235	JX519244	–	–
C. sacchari	UTFC 363 T	MW741431	MW740229	–	MW822656	MW740368	–	–
C. shivasii	BRIP 15842a T	MZ595836	MZ664088	MZ799316	MZ664134	MZ673957	MZ673848	–
C. somersetense	CBS 131599 T	JX076862	–	–	–	–	–	–
C. sublineola	CBS 131301 T	JQ005771	MW740232	JQ005792	JQ005834	JQ005855	–	–
C. persicum	UTFC 370 T	MW741433	MW740228	–	MW822655	MW740367	–	–
C. tibetense	LC7364 T	MZ595840	MZ772866	MZ799339	MZ664138	MZ673961	MZ673860	–
C. wenzhouense	CNUCC 253B-3-2 T	PP814984	–	PP831942	PP831941	PP831944	–	–
C. zoysiae	MAFF 238573 T	JX076871	–	–	–	–	–	–
C. magnum species complex
C. brevisporum	BCC 38876 T	JN050238	JN050227	–	JN050216	JN050244	–	JN050222
C. cacao	CBS 119297 T	MG600772	MG600832	MG600878	MG600976	MG601039	MG600916	–
C. guangdongense	ZHKUCC 21-0105 T	OL708415	OL855854	OL855864	OL855875	OL855885	ON315370	–
C. guangdongense	ZHKUCC 21-0106	OL708420	OL855855	OL855865	OL855876	OL855886	–	–
C. kaifengense	CAASZK33 T	MZ475245	OL456715	OL901183	OL449313	OL456674	OM057724	–
C. kaifengense	CAASZK32	MZ475244	OL456714	OL901182	OL449312	OL456673	OM057723	–
C. lobatum	IMI 79736 T	MG600768	MG600828	MG600874	MG600972	MG601035	MG600912	–
C. magnum	CBS 519.97 T	MG600769	MG600829	MG600875	MG600973	MG601036	MG600913	–
C. merremiae	CBS 124955 T	MG600765	MG600825	MG600872	MG600969	MG601032	MG600910	–
C. okinawense	MAFF 240517 T	MG600767	MG600827	–	MG600971	MG601034	–	–
C. panamense	CBS 125386 T	MG600766	MG600826	MG600873	MG600970	MG601033	MG600911	–
C. qilinense	CAASZK13 T	MZ475217	OL456694	OL901162	OL449292	OL456653	OM057703	–
C. qilinense	CAASZK15	MZ475219	OL456696	OL901164	OL449294	OL456655	OM057705	–
C. orbiculare species complex
C. bidentis	COAD 1020 T	KF178481	KF178506	KF178530	KF178578	KF178602	KF178554	–
C. lindemuthianum	CBS 144.31 T	JQ005779	JX546712	JQ005800	JQ005842	JQ005863	JQ005821	–
C. malvarum	CBS 521.97 T	KF178480	KF178504	KF178529	KF178577	KF178601	KF178553	–
C. orbiculare	CBS 570.97 T	KF178466	KF178490	KF178515	KF178563	KF178587	KF178539	–
C. orchidophilum	CBS 632.80 T	JQ005778	–	JQ005799	JQ005841	JQ005862	JQ949142	–
C. sidae	CBS 504.97 T	KF178472	KF178497	KF178521	KF178569	KF178593	KF178545	–
C. spinosum	CBS 515.97 T	KF178474	KF178498	KF178523	KF178571	KF178595	–	–
C. tebeestii	CBS 522.97 T	KF178473	KF178505	KF178522	KF178570	KF178594	KF178546	–
C. trifolii	CBS 158.83 T	KF178478	KF178502	KF178527	KF178575	KF178599	KF178551	–
C. orchidearum species complex
C. cattleyicola	CBS 170.49 T	MG600758	MG600819	MG600866	MG600963	MG601025	MG600905	–
C. cliviicola	CBS 125375 T	MG600733	MG600795	MG600850	MG600939	MG601000	MG600892	–
C. monsterae	LC13871 T	MZ595897	MZ664121	MZ799351	MZ664195	MZ674015	MZ673917	–
C. musicola	CBS 132885 T	MG600736	MG600798	MG600853	MG600942	MG601003	MG600895	–
C. orchidearum	CBS 135131 T	MG600738	MG600800	MG600855	MG600944	MG601005	MG600897	–
C. pereskiae	COAD 2995 T	MZ262421	MZ265337	MZ265335	MZ265333	MZ265341	MZ265339	–
C. pereskiae	COAD 2994	MZ262420	MZ265336	MZ265334	MZ265332	MZ265340	MZ265338	–
C. piperis	IMI 71397 T	MG600760	MG600820	MG600867	MG600964	MG601027	MG600906	–
C. plurivorum	CBS 125474 T	MG600718	MG600781	MG600841	MG600925	MG600985	MG600887	–
C. reniforme	LC8230 T	MZ595847	MZ664110	MZ799290	MZ664145	MZ673968	MZ673867	–
C. sojae	ATCC 62257 T	MG600749	MG600810	MG600860	MG600954	MG601016	KC110803	–
C. subplurivorum	CNUCC 833B-1-1 T	PP840582	PP841304	PP841289	PP841284	PP841299	PP841294	–
C. subplurivorum	CNUCC 184-5-5	PP840578	PP841300	PP841285	PP841280	PP841295	PP841290	–
C. subplurivorum	CNUCC 175C-1-3	PP840579	PP841301	PP841286	PP841281	PP841296	PP841291	–
C. subplurivorum	CNUCC 811A-1-1	PP840580	PP841302	PP841287	PP841282	PP841297	PP841292	–
C. subplurivorum	CNUCC 824-1-2-2	PP840581	PP841303	PP841288	PP841283	PP841298	PP841293	–
C. syngoniicola	LC8894 T	MZ595863	MZ664117	MZ799296	MZ664161	MZ673982	MZ673883	–
C. vittalense	CBS 18182 T	MG600734	MG600796	MG600851	MG600940	MG601001	MG600893	–
C. spaethianum species complex
C. bicoloratum	LC13882 T	MZ595899	MZ664100	MZ799332	MZ664197	MZ674017	MZ673919	–
C. bletillae	CGMCC 3.15117 T	JX625178	KC843506	–	KC843542	JX625207	–	–
C. dendrobii	MFLUCC 25-0019 T	PV263306	PV290911	PV274262	PV297887	–	PV400150	PV299292
C. dendrobii	MFLUCC 25-0020	PV263307	PV290912	–	–	–	–	–
C. guizhouensis	CGMCC 3.15112 T	JX625158	KC843507	–	KC843536	JX625185	–	–
C. incanum	ATCC 64682 T	KC110789	KC110807	–	KC110825	KC110816	KC110798	–
C. iris	LC3697 T	MZ595837	MZ664090	MZ799323	MZ664135	MZ673958	MZ673856	–
C. lilii	CBS 109214 T	GU227810	GU228202	GU228300	GU227908	GU228104	GU228006	–
C. liriopes	CBS 119444 T	GU227804	GU228196	GU228294	GU227902	GU228098	GU228000	–
C. riograndense	ICMP 20083 T	KM655299	KM655298	KM655297	KM655295	KM655300	–	KM655296
C. spaethianum	CBS 167.49 T	GU227807	GU228199	GU228297	GU227905	GU228101	GU228003	–
C. tofieldiae	CBS 495.85 T	GU227801	GU228193	GU228291	GU227899	GU228095	–	–
C. verruculosum	IMI 45525 T	GU227806	GU228198	GU228296	GU227904	GU228100	GU228002	–
C. truncatum species complex
C. acidae	MFLUCC 17-2659 T	MG996505	MH003691	MH003694	MH003697	MH003700	–	–
C. curcumae	IMI 288937 T	GU227893	GU228285	GU228383	GU227991	GU228187	–	–
C. fusiforme	MFLU 13-0291 T	KT290266	KT290255	KT290253	KT290251	KT290256	–	–
C. jasminigenum	MFLUCC 10-0273 T	HM131513	–	–	–	HM153770	–	HM131494
C. subacidae	LC13857 T	MZ595846	MZ664068	MZ799307	MZ664144	MZ673967	MZ673866	–
C. truncatum	CBS 151.35 T	GU227862	GU228254	GU228352	GU227960	GU228156	GU228058	KY856132
Singleton species
C. dianense	YMF 1.04943 T	OL842189	OL981284	OL981310	OL981258	–	–	–
C. adenophorae	YMF1.04952 T	OK030859	OK513662	OK513558	–	–	–	–
C. arecacearum	LC13850 T	MZ595867	MZ664049	MZ799262	MZ664165	MZ673986	MZ673887	–
C. berchemiae	GMBCC 20001 T	PP049021	PP056100	PP056099	PP056098	PP056101	–	–
C. citrus-medicae	GUCC 1554 T	MN959910	MT006331	MT006328	MT006325	–	MT006334	–
C. chlorophyti	IMI 103806 T	GU227894	GU228286	GU228384	GU227992	GU228188	GU228090	–
C. coccodes	CBS 369.75 T	HM171679	HM171673	JQ005796	HM171667	JQ005859	JX546779	–
C. dioscoreicola	KUNCC 22-10800 T	OP454043	OP480024	OP480022	OP480018	OP480028	OP480026	OP480020
C. dioscoreicola	KUNCC 22-10801	OP454044	OP480025	OP480023	OP480019	OP480029	OP480027	OP480021
C. diversisporum	LC13890 T	MZ595911	MZ664122	MZ799302	MZ664209	MZ674029	MZ673931	–
C. hymenocallidicola	MFLUCC 12-0531 T	KT290264	KT290263	KT290262	KT290260	KT290261	–	–
C. musichiangmaiense	MFLUCC 25-0021	PV263308	PV290913	–	PV297888	PV295628	–	–
C. nageiae	LC13866 T	MZ595882	MZ664087	MZ799278	MZ664180	MZ674000	MZ673902	–
C. nigrum	CBS 169.49 T	JX546838	JX546742	JX546693	JX546646	JX546885	JX546791	–
C. obovoides	LC6085 T	MZ595838	–	MZ799345	MZ664136	MZ673959	MZ673857	–
C. phaseolorum	CBS 158.36 T	GU227897	GU228289	GU228387	GU227995	GU228191	–	–
C. philoxeroidis	YMF 1.04945 T	OL842188	OL981283	OL981309	OL981257	–	–	–
C. pseudoacutatum	CBS 436.77 T	JQ948480	JQ948811	JQ949141	JQ949801	JQ950131	JQ949471	–
C. pyrifoliae	CGMCC 3.18902 T	MG748078	MG747996	MG747914	MG747768	MG748158	–	–
C. rusci	CBS 119206 T	GU227818	GU228210	GU228308	GU227916	GU228112	GU228014	–
C. sydowii	CBS 135819 T	KY263783	KY263785	KY263787	KY263791	KY263793	KY263789	–
C. telosmae	LC13872 T	MZ595888	MZ664058	MZ799303	MZ664186	MZ674006	MZ673908	–
C. trichellum	CBS 217.64 T	GU227812	GU228204	GU228302	GU227910	GU228106	–	–
Outgroups
Monilochaetes infuscans	CBS 869.96 T	JQ005780	JX546612	JQ005801	JQ005843	JQ005864	JQ005822	–
Monilochaetes melastomae	CBS:145059 T	MK047430	–	–	–	–	–	–
–: Data unavailable.
